# Supplementary material for: Household Demography and Early Childhood Mortality in a Rice-Farming Village in Northern Laos
Source: PLoS One. 2015 Mar 16;10(3):e0119191. doi: 10.1371/journal.pone.0119191 (PMC4361632; doi:10.1371/journal.pone.0119191)
Supplement: S1 File — (CSV) [file pone.0119191.s001.csv]

ID	Sex	Male	Female	Unknown	Year	Age	StartY	EndY	StartA	EndA	House	In_Mig	Out_Mig	Birth	Death	Landholding	MotherAge	Size	CP	Disaster	Policy	HH_ID	Duration
1	1	1	0	0	1983	0	1983	1984	0	1	N-33	0	0	1	0	18107	31	6	1.545454545	0	1	HHO-001	3
1	1	1	0	0	1984	1	1984	1985	1	2	N-33	0	0	0	0	18107	31	6	1.545454545	0	1	HHO-001	3
1	1	1	0	0	1985	2	1985	1986	2	3	N-33	0	0	0	0	18107	31	6	1.545454545	0	1	HHO-001	3
1	1	1	0	0	1986	3	1986	1987	3	4	N-33	0	0	0	0	18107	31	7	1.636363636	0	1	HHO-001	3
1	1	1	0	0	1987	4	1987	1988	4	5	N-33	0	0	0	0	18107	31	7	1.5	0	0	HHO-001	3
10	1	1	0	0	1997	0	1997	1998	0	1	M-04	0	0	1	0	9094	25	6	1.102564103	0	0	HH9.O-201	2
10	1	1	0	0	1998	1	1998	1999	1	2	M-04	0	0	0	0	9094	25	6	1.135135135	0	0	HH9.O-201	2
10	1	1	0	0	1999	2	1999	2000	2	3	M-04	0	0	0	0	9094	25	5	1.137931034	0	0	HH9.O-201	2
10	1	1	0	0	2000	3	2000	2001	3	4	M-04	0	0	0	0	9094	25	4	1.15	0	0	HH9.O-201	2
10	1	1	0	0	2001	4	2001	2002	4	5	M-04	0	0	0	0	9094	25	5	1.181818182	0	0	HH9.O-201	1
101	2	0	1	0	1971	2	1971	1972	2	3	Y-21	0	0	0	0	24786	21	7	1.227272727	0	0	HH303.O-047	4
101	2	0	1	0	1972	3	1972	1973	3	4	Y-21	0	0	0	0	24786	21	7	1.208333333	1	0	HH303.O-047	4
101	2	0	1	0	1973	4	1973	1974	4	5	Y-21	0	0	0	0	36921	21	11	1.230769231	0	0	HH303.O-047	4
102	2	0	1	0	1987	0	1987	1988	0	1	Y-07	0	0	1	0	47189	33	19	1.278688525	0	0	HH303.O-047	3
102	2	0	1	0	1988	1	1988	1989	1	2	Y-07	0	0	0	0	47189	33	21	1.312500007	0	0	HH303.O-047	3
102	2	0	1	0	1989	2	1989	1990	2	3	Y-07	0	0	0	0	47189	33	15	1.274509804	1	0	HH303.O-047	3
102	2	0	1	0	1990	3	1990	1991	3	4	Y-78-a	0	0	0	0	38703	33	18	1.238095238	1	0	HH72.O-023	3
102	2	0	1	0	1991	4	1991	1992	4	5	Y-78-a	0	0	0	0	38703	33	16	1.245283019	1	0	HH72.O-023	2
103	1	1	0	0	1982	0	1982	1983	0	1	Y-78-a	0	0	1	0	48719	47	15	1.265306122	0	1	HH72.O-023	3
103	1	1	0	0	1983	1	1983	1984	1	2	Y-78-a	0	0	0	0	27644	47	13	1.25	0	1	HH72.O-023	3
103	1	1	0	0	1984	2	1984	1985	2	3	Y-78-a	0	0	0	0	27644	47	13	1.25	0	1	HH72.O-023	3
103	1	1	0	0	1985	3	1985	1986	3	4	Y-78-a	0	0	0	0	31756	47	12	1.243902439	0	1	HH72.O-023	3
103	1	1	0	0	1986	4	1986	1987	4	5	Y-78-a	0	0	0	0	31756	47	12	1.204545455	0	1	HH72.O-023	3
104	2	0	1	0	1983	0	1983	1984	0	1	Y-81	0	0	1	0	10792	38	8	1.28	0	1	HH43.O-130	3
104	2	0	1	0	1984	1	1984	1985	1	2	Y-81	0	0	0	0	10792	38	9	1.280000002	0	1	HH43.O-130	3
104	2	0	1	0	1985	2	1985	1986	2	3	Y-81	0	0	0	0	16915	38	8	1.250000011	0	1	HH43.O-130	3
104	2	0	1	0	1986	3	1986	1987	3	4	Y-81	0	0	0	0	16915	38	7	1.238095246	0	1	HH43.O-130	3
104	2	0	1	0	1987	4	1987	1988	4	5	Y-81	0	0	0	0	16915	38	6	1.238095238	0	0	HH43.O-130	3
105	1	1	0	0	2003	0	2003	2004	0	1	M-14	0	0	1	0	16915	20	9	1.266666667	0	0	HH43.O-130	1
105	1	1	0	0	2004	1	2004	2005	1	2	M-14	0	0	0	0	16915	20	9	1.266666667	0	0	HH43.O-130	1
105	1	1	0	0	2005	2	2005	2006	2	3	M-23	0	0	0	0	21472	20	6	1.133333333	0	0	HH100	1
105	1	1	0	0	2006	3	2006	2007	3	4	M-23	0	0	0	0	21472	20	6	1.133333333	0	0	HH100	1
106	1	1	0	0	1979	0	1979	1980	0	1	Y-21	0	0	1	0	6857	26	5	1.166666667	0	1	HH124	4
106	1	1	0	0	1980	1	1980	1981	1	2	Y-21	0	0	0	0	6857	26	6	1.208333333	0	1	HH124	4
106	1	1	0	0	1981	2	1981	1982	2	3	Y-21	0	0	0	0	6857	26	6	1.208333333	0	1	HH124	3
106	1	1	0	0	1982	3	1982	1983	3	4	Y-21	0	0	0	0	6857	26	7	1.214285714	0	1	HH124	3
106	1	1	0	0	1983	4	1983	1984	4	5	Y-21	0	0	0	0	6857	26	6	1.217391304	0	1	HH124	3
107	2	0	1	0	1979	0	1979	1980	0	1	Y-12	0	0	1	0	11518	25	9	1.437500001	0	1	HH327	4
107	2	0	1	0	1980	1	1980	1981	1	2	Y-12	0	0	0	0	11518	25	7	1.499999993	0	1	HH327	4
107	2	0	1	0	1981	2	1981	1982	2	3	Y-12	0	0	0	0	11518	25	8	1.447368406	0	1	HH327	3
107	2	0	1	0	1982	3	1982	1983	3	4	Y-12	0	0	0	0	11518	25	9	1.647058801	0	1	HH327	3
107	2	0	1	0	1983	4	1983	1984	4	5	Y-12	0	0	0	0	11518	25	9	1.647058801	0	1	HH327	3
108	1	1	0	0	1998	0	1998	1999	0	1	M-28	0	0	1	0	9631	19	7	1.2	0	0	HH124	2
108	1	1	0	0	1999	1	1999	2000	1	2	Y-12	0	0	0	0	17133	19	13	1.224489796	0	0	HH327	2
108	1	1	0	0	2000	2	2000	2001	2	3	Y-12	0	0	0	0	17133	19	12	1.227272727	0	0	HH327	2
108	1	1	0	0	2001	3	2001	2002	3	4	M-28	0	0	0	0	12793	19	9	1.21875	0	0	HH124	1
108	1	1	0	0	2002	4	2002	2003	4	5	M-28	0	0	0	0	12793	19	10	1.205128205	0	0	HH124	1
109	1	1	0	0	2001	0	2001	2002	0	1	M-28	0	0	1	0	12793	22	9	1.21875	0	0	HH124	1
109	1	1	0	0	2002	1	2002	2003	1	2	M-28	0	0	0	0	12793	22	10	1.205128205	0	0	HH124	1
109	1	1	0	0	2003	2	2003	2004	2	3	M-24	0	0	0	0	3104	22	4	1.444444444	0	0	HH106	1
109	1	1	0	0	2004	3	2004	2005	3	4	M-24	0	0	0	0	3104	22	4	1.307692308	0	0	HH106	1
109	1	1	0	0	2005	4	2005	2006	4	5	M-24	0	0	0	0	3104	22	4	1.307692308	0	0	HH106	1
11	1	1	0	0	2001	0	2001	2002	0	1	M-04	0	0	1	0	9094	29	5	1.181818182	0	0	HH9.O-201	1
11	1	1	0	0	2002	1	2002	2003	1	2	M-04	0	0	0	0	9094	29	5	1.227272727	0	0	HH9.O-201	1
11	1	1	0	0	2003	2	2003	2004	2	3	M-04	0	0	0	0	9094	29	5	1.227272727	0	0	HH9.O-201	1
11	1	1	0	0	2004	3	2004	2005	3	4	M-04	0	0	0	0	9094	29	5	1.227272727	0	0	HH9.O-201	1
11	1	1	0	0	2005	4	2005	2006	4	5	M-04	0	0	0	0	10951	29	5	1.227272727	0	0	HH9.O-201	1
110	1	1	0	0	1974	0	1974	1975	0	1	Y-41-b	0	0	1	0	15904	50	8	1.272727273	0	0	HH412.O-418	4
110	1	1	0	0	1975	1	1975	1976	1	2	Y-41-b	0	0	0	0	15904	50	8	1.272727273	1	0	HH412.O-418	4
110	1	1	0	0	1976	2	1976	1977	2	3	Y-41-b	0	0	0	0	15904	50	10	1.285714286	0	0	HH412.O-418	4
110	1	1	0	0	1977	3	1977	1978	3	4	Y-41-b	0	0	0	0	15904	50	10	1.266666667	0	0	HH412.O-418	4
110	1	1	0	0	1978	4	1978	1979	4	5	Y-41-b	0	0	0	0	15904	50	10	1.266666667	0	0	HH412.O-418	4
111	2	0	1	0	1976	0	1976	1977	0	1	Y-68	0	0	1	0	16042	36	6	1.181818182	0	0	HH66.70	4
111	2	0	1	0	1977	1	1977	1978	1	2	Y-68	0	0	0	0	16042	36	6	1.181818182	0	0	HH66.70	4
111	2	0	1	0	1978	2	1978	1979	2	3	Y-68	0	0	0	0	16042	36	6	1.166666667	0	0	HH66.70	4
111	2	0	1	0	1979	3	1979	1980	3	4	Y-68	0	0	0	0	16042	36	6	1.181818182	0	1	HH66.70	4
111	2	0	1	0	1980	4	1980	1981	4	5	Y-68	0	0	0	0	21862	36	6	1.181818182	0	1	HH66.70	4
112	1	1	0	0	1996	0	1996	1997	0	1	M-25	0	0	1	0	9012	20	3	1.333333333	0	0	HH66.70	2
112	1	1	0	0	1997	1	1997	1998	1	2	M-25	0	0	0	0	9012	20	3	1.333333333	0	0	HH66.70	2
112	1	1	0	0	1998	2	1998	1999	2	3	M-25	0	0	0	0	9012	20	3	1.333333333	0	0	HH66.70	2
112	1	1	0	0	1999	3	1999	2000	3	4	M-25	0	0	0	0	9012	20	4	1.363636364	0	0	HH66.70	2
112	1	1	0	0	2000	4	2000	2001	4	5	M-25	0	0	0	0	9012	20	4	1.363636364	0	0	HH66.70	2
113	1	1	0	0	2000	0	2000	2001	0	1	M-25	0	0	1	0	9012	24	4	1.363636364	0	0	HH66.70	2
113	1	1	0	0	2001	1	2001	2002	1	2	M-25	0	0	0	0	9012	24	4	1.307692308	0	0	HH66.70	1
113	1	1	0	0	2002	2	2002	2003	2	3	M-25	0	0	0	0	9012	24	4	1.307692308	0	0	HH412.O-418	1
113	1	1	0	0	2003	3	2003	2004	3	4	M-25	0	0	0	0	9012	24	4	1.307692308	0	0	HH412.O-418	1
113	1	1	0	0	2004	4	2004	2005	4	5	M-25	0	0	0	0	9012	24	4	1.266666667	0	0	HH110	1
114	1	1	0	0	1972	0	1972	1973	0	1	Y-78-a	0	0	1	0	37614	42	9	1.24137931	1	0	HH72.O-023	4
114	1	1	0	0	1973	1	1973	1974	1	2	Y-78-a	0	0	0	0	37614	42	9	1.363636364	0	0	HH72.O-023	4
114	1	1	0	0	1974	2	1974	1975	2	3	Y-78-a	0	0	0	0	37614	42	9	1.307692308	0	0	HH72.O-023	4
114	1	1	0	0	1975	3	1975	1976	3	4	Y-78-a	0	0	0	0	37614	42	10	1.346153846	1	0	HH72.O-023	4
114	1	1	0	0	1976	4	1976	1977	4	5	Y-78-a	0	0	0	0	37614	42	9	1.333333333	0	0	HH72.O-023	4
115	2	0	1	0	1976	0	1976	1977	0	1	Y-34	0	0	1	0	23869	35	9	1.083333333	0	0	HH452	4
115	2	0	1	0	1977	1	1977	1978	1	2	Y-34	0	0	0	0	23869	35	10	1.104166667	0	0	HH452	4
115	2	0	1	0	1978	2	1978	1979	2	3	Y-34	0	0	0	0	23869	35	10	1.1	0	0	HH452	4
115	2	0	1	0	1979	3	1979	1980	3	4	Y-34	0	0	0	0	23869	35	10	1.1	0	1	HH452	4
115	2	0	1	0	1980	4	1980	1981	4	5	Y-34	0	0	0	0	23869	35	10	1.096153846	0	1	HH452	4
116	2	0	1	0	1993	0	1993	1994	0	1	M-19	0	0	1	0	31756	17	11	1.195121951	0	0	HH72.O-023	2
116	2	0	1	0	1994	1	1994	1995	1	2	M-19	0	0	0	0	31756	17	11	1.195121951	0	0	HH72.O-023	2
116	2	0	1	0	1995	2	1995	1996	2	3	M-19	0	0	0	0	31756	17	11	1.243243243	0	0	HH72.O-023	2
116	2	0	1	0	1996	3	1996	1997	3	4	M-19	0	0	0	0	31756	17	11	1.230769231	0	0	HH72.O-023	2
116	2	0	1	0	1997	4	1997	1998	4	5	M-19	0	0	0	0	31756	17	12	1.243902439	0	0	HH72.O-023	2
117	1	1	0	0	1995	0	1995	1996	0	1	M-19	0	0	1	0	31756	19	11	1.243243243	0	0	HH72.O-023	2
117	1	1	0	0	1996	1	1996	1997	1	2	M-19	0	0	0	0	31756	19	11	1.230769231	0	0	HH72.O-023	2
117	1	1	0	0	1997	2	1997	1998	2	3	M-19	0	0	0	0	31756	19	12	1.243902439	0	0	HH72.O-023	2
117	1	1	0	0	1998	3	1998	1999	3	4	M-19	0	0	0	0	31756	19	12	1.222222222	0	0	HH72.O-023	2
117	1	1	0	0	1999	4	1999	2000	4	5	M-19	0	0	0	0	31756	19	12	1.217391304	0	0	HH72.O-023	2
118	2	0	1	0	1997	0	1997	1998	0	1	M-19	0	0	1	0	31756	21	12	1.243902439	0	0	HH72.O-023	2
118	2	0	1	0	1998	1	1998	1999	1	2	M-19	0	0	0	0	31756	21	12	1.222222222	0	0	HH72.O-023	2
118	2	0	1	0	1999	2	1999	2000	2	3	M-19	0	0	0	0	31756	21	12	1.217391304	0	0	HH72.O-023	2
118	2	0	1	0	2000	3	2000	2001	3	4	M-19	0	0	0	0	24647	21	12	1.243902439	0	0	HH72.O-023	2
118	2	0	1	0	2001	4	2001	2002	4	5	M-26	0	0	0	0	9952	21	5	1.384615385	0	0	HH114	1
119	2	0	1	0	2002	0	2002	2003	0	1	M-26	0	0	1	0	9952	26	6	1.4	0	0	HH114	1
119	2	0	1	0	2003	1	2003	2004	1	2	M-26	0	0	0	0	9952	26	6	1.4	0	0	HH114	1
119	2	0	1	0	2004	2	2004	2005	2	3	M-26	0	0	0	0	9952	26	6	1.4	0	0	HH114	1
119	2	0	1	0	2005	3	2005	2006	3	4	M-26	0	0	0	0	9952	26	6	1.375	0	0	HH114	1
119	2	0	1	0	2006	4	2006	2007	4	5	M-26	0	0	0	0	9952	26	6	1.333333333	0	0	HH114	1
121	2	0	1	0	1980	0	1980	1981	0	1	Y-75-a	0	0	1	0	48833	32	19	1.314814815	0	1	HH609.605	4
121	2	0	1	0	1981	1	1981	1982	1	2	Y-75-a	0	0	0	0	48833	32	17	1.277777778	0	1	HH609.605	3
121	2	0	1	0	1982	2	1982	1983	2	3	Y-75-a	0	0	0	0	48833	32	19	1.278688525	0	1	HH609.605	3
121	2	0	1	0	1983	3	1983	1984	3	4	Y-75-a	0	0	0	0	48833	32	18	1.21875	0	1	HH609.605	3
121	2	0	1	0	1984	4	1984	1985	4	5	Y-75-a	0	0	0	0	51734	32	19	1.227272727	0	1	HH609.605	3
122	1	1	0	0	1982	0	1982	1983	0	1	Y-75-a	0	0	1	0	48833	34	19	1.278688525	0	1	HH609.605	3
122	1	1	0	0	1983	1	1983	1984	1	2	Y-75-a	0	0	0	0	48833	34	18	1.21875	0	1	HH609.605	3
122	1	1	0	0	1984	2	1984	1985	2	3	Y-75-a	0	0	0	0	51734	34	19	1.227272727	0	1	HH609.605	3
122	1	1	0	0	1985	3	1985	1986	3	4	Y-75-a	0	0	0	0	52738	34	19	1.220588235	0	1	HH609.605	3
122	1	1	0	0	1986	4	1986	1987	4	5	Y-75-a	0	0	0	0	52738	34	17	1.288461538	0	1	HH609.605	3
126	1	1	0	0	1990	0	1990	1991	0	1	Y-21	0	0	1	0	8131	29	7	1.3	1	0	HH124	3
126	1	1	0	0	1991	1	1991	1992	1	2	Y-21	0	0	0	0	8131	29	7	1.272727273	1	0	HH124	2
126	1	1	0	0	1992	2	1992	1993	2	3	Y-21	0	0	0	0	8131	29	7	1.272727273	1	0	HH124	2
126	1	1	0	0	1993	3	1993	1994	3	4	M-28	0	0	0	0	8131	29	6	1.263157895	0	0	HH124	2
126	1	1	0	0	1994	4	1994	1995	4	5	M-28	0	0	0	0	8131	29	6	1.238095238	0	0	HH124	2
127	1	1	0	0	1973	0	1973	1974	0	1	Y-75-a	0	0	1	0	38415	41	15	1.270833333	0	0	HH609.605	4
127	1	1	0	0	1974	1	1974	1975	1	2	Y-75-a	0	0	0	0	38415	41	15	1.270833333	0	0	HH609.605	4
127	1	1	0	0	1975	2	1975	1976	2	3	Y-75-a	0	0	0	0	53181	41	18	1.238095238	1	0	HH609.605	4
127	1	1	0	0	1976	3	1976	1977	3	4	Y-75-a	0	0	0	0	38415	41	11	1.230769231	0	0	HH609.605	4
127	1	1	0	0	1977	4	1977	1978	4	5	Y-75-a	0	0	0	0	38415	41	11	1.230769231	0	0	HH609.605	4
128	2	0	1	0	1974	0	1974	1975	0	1	N-19	0	0	1	0	17313	30	5	1.294117647	0	0	HH159.O-250	4
128	2	0	1	0	1975	1	1975	1976	1	2	N-19	0	0	0	0	22154	30	6	1.352941176	1	0	HH159.O-250	4
128	2	0	1	0	1976	2	1976	1977	2	3	N-19	0	0	0	0	22154	30	6	1.352941176	0	0	HH159.O-250	4
128	2	0	1	0	1977	3	1977	1978	3	4	N-19	0	0	0	0	22154	30	6	1.352941176	0	0	HH159.O-250	4
128	2	0	1	0	1978	4	1978	1979	4	5	N-19	0	0	0	0	22154	30	6	1.25	0	0	HH159.O-250	4
129	2	0	1	0	1990	0	1990	1991	0	1	N-19	0	0	1	0	22154	16	13	1.25	1	0	HH159.O-250	3
129	2	0	1	0	1991	1	1991	1992	1	2	N-19	0	0	0	0	22154	16	12	1.257142857	1	0	HH159.O-250	2
129	2	0	1	0	1992	2	1992	1993	2	3	N-19	0	0	0	0	22154	16	14	1.25	1	0	HH159.O-250	2
129	2	0	1	0	1993	3	1993	1994	3	4	M-29	0	0	0	0	3238	16	3	1.428571429	0	0	HH127	2
129	2	0	1	0	1994	4	1994	1995	4	5	M-29	0	0	0	0	3238	16	4	1.444444444	0	0	HH127	2
13	1	1	0	0	1971	0	1971	1972	0	1	Y-78-b	0	0	1	0	20064	34	6	1.081081081	0	0	HH9.O-201	4
13	1	1	0	0	1972	1	1972	1973	1	2	Y-78-b	0	0	0	0	20064	34	7	1.078947368	1	0	HH9.O-201	4
13	1	1	0	0	1973	2	1973	1974	2	3	Y-78-b	0	0	0	0	20064	34	7	1.078947368	0	0	HH9.O-201	4
13	1	1	0	0	1974	3	1974	1975	3	4	Y-78-b	0	0	0	0	20064	34	7	1.078947368	0	0	HH9.O-201	4
13	1	1	0	0	1975	4	1975	1976	4	5	Y-78-b	0	0	0	0	20064	34	7	1.078947368	1	0	HH9.O-201	4
130	2	0	1	0	1994	0	1994	1995	0	1	M-29	0	0	1	0	3238	20	4	1.444444444	0	0	HH127	2
130	2	0	1	0	1995	1	1995	1996	1	2	M-29	0	0	0	0	6005	20	4	1.444444444	0	0	HH127	2
130	2	0	1	0	1996	2	1996	1997	2	3	M-29	0	0	0	0	6005	20	5	1.555555556	0	0	HH127	2
130	2	0	1	0	1997	3	1997	1998	3	4	M-29	0	0	0	0	6005	20	5	1.555555556	0	0	HH127	2
130	2	0	1	0	1998	4	1998	1999	4	5	M-29	0	0	0	0	6005	20	5	1.454545455	0	0	HH127	2
131	2	0	1	0	1996	0	1996	1997	0	1	M-29	0	0	1	0	6005	22	5	1.555555556	0	0	HH127	2
131	2	0	1	0	1997	1	1997	1998	1	2	M-29	0	0	0	0	6005	22	5	1.555555556	0	0	HH127	2
131	2	0	1	0	1998	2	1998	1999	2	3	M-29	0	0	0	0	6005	22	5	1.454545455	0	0	HH127	2
131	2	0	1	0	1999	3	1999	2000	3	4	M-29	0	0	0	0	6005	22	5	1.384615385	0	0	HH127	2
131	2	0	1	0	2000	4	2000	2001	4	5	M-29	0	0	0	0	7129	22	5	1.384615385	0	0	HH127	2
132	1	1	0	0	1971	4	1971	1972	4	5	Y-57-a	0	0	0	0	17076	31	5	1.2	0	0	HH585.582	4
133	2	0	1	0	1971	3	1971	1972	3	4	Y-60	0	0	0	0	67200	29	14	1.192982456	0	0	HH17.20	4
133	2	0	1	0	1972	4	1972	1973	4	5	Y-60	0	0	0	0	67200	29	12	1.212765957	1	0	HH17.20	4
134	1	1	0	0	1986	0	1986	1987	0	1	Y-60	0	0	1	0	14178	18	11	1.257142857	0	1	HH17.20	3
134	1	1	0	0	1987	1	1987	1988	1	2	Y-60	0	0	0	0	14178	18	11	1.272727273	0	0	HH17.20	3
134	1	1	0	0	1988	2	1988	1989	2	3	Y-60	0	0	0	0	14178	18	12	1.285714286	0	0	HH17.20	3
134	1	1	0	0	1989	3	1989	1990	3	4	Y-57-a	0	0	0	0	17076	18	15	1.254901961	1	0	HH585.582	3
134	1	1	0	0	1990	4	1990	1991	4	5	Y-57-a	0	0	0	0	17076	18	16	1.264150943	1	0	HH585.582	3
135	1	1	0	0	1990	0	1990	1991	0	1	Y-57-a	0	0	1	0	17076	22	16	1.264150943	1	0	HH585.582	3
135	1	1	0	0	1991	1	1991	1992	1	2	Y-57-a	0	0	0	0	17076	22	16	1.240740741	1	0	HH585.582	2
135	1	1	0	0	1992	2	1992	1993	2	3	Y-57-a	0	0	0	0	17076	22	15	1.218181818	1	0	HH585.582	2
135	1	1	0	0	1993	3	1993	1994	3	4	M-30	0	0	0	0	7186	22	4	1.307692308	0	0	HH132	2
135	1	1	0	0	1994	4	1994	1995	4	5	M-30	0	0	0	0	7186	22	4	1.307692308	0	0	HH132	2
137	1	1	0	0	1990	0	1990	1991	0	1	N-10	0	0	1	0	12398	44	12	1.285714286	1	0	HH136	3
137	1	1	0	0	1991	1	1991	1992	1	2	N-10	0	0	0	0	12398	44	12	1.256410256	1	0	HH136	2
137	1	1	0	0	1992	2	1992	1993	2	3	N-10	0	0	0	0	7475	44	11	1.264705882	1	0	HH136	2
137	1	1	0	0	1993	3	1993	1994	3	4	N-10	0	0	0	0	7475	44	11	1.264705882	0	0	HH136	2
137	1	1	0	0	1994	4	1994	1995	4	5	N-10	0	0	0	0	14175	44	11	1.25	0	0	HH136	2
138	1	1	0	0	1985	0	1985	1986	0	1	N-10	0	0	1	0	7475	39	9	1.24137931	0	1	HH136	3
138	1	1	0	0	1986	1	1986	1987	1	2	N-10	0	0	0	0	7475	39	9	1.225806452	0	1	HH136	3
138	1	1	0	0	1987	2	1987	1988	2	3	N-10	0	0	0	0	7475	39	9	1.225806452	0	0	HH136	3
138	1	1	0	0	1988	3	1988	1989	3	4	N-10	0	0	0	0	7475	39	9	1.225806452	0	0	HH136	3
138	1	1	0	0	1989	4	1989	1990	4	5	N-10	0	0	0	0	7475	39	10	1.242424242	1	0	HH136	3
14	2	0	1	0	1972	0	1972	1973	0	1	Y-63	0	0	1	0	9166	18	7	1.161290323	1	0	HH614	4
14	2	0	1	0	1973	1	1973	1974	1	2	Y-63	0	0	0	0	9166	18	7	1.206896552	0	0	HH614	4
14	2	0	1	0	1974	2	1974	1975	2	3	Y-63	0	0	0	0	9166	18	8	1.225806452	0	0	HH614	4
14	2	0	1	0	1975	3	1975	1976	3	4	Y-63	0	0	0	0	9166	18	8	1.21875	1	0	HH614	4
14	2	0	1	0	1976	4	1976	1977	4	5	Y-63	0	0	0	0	9166	18	9	1.235294118	0	0	HH614	4
140	1	1	0	0	1971	1	1971	1972	1	2	N-24	0	0	0	0	25774	24	15	1.30952381	0	0	HH194	4
140	1	1	0	0	1972	2	1972	1973	2	3	N-24	0	0	0	0	25774	24	14	1.272727273	1	0	HH194	4
140	1	1	0	0	1973	3	1973	1974	3	4	N-24	0	0	0	0	25774	24	13	1.268292683	0	0	HH194	4
140	1	1	0	0	1974	4	1974	1975	4	5	N-24	0	0	0	0	25774	24	12	1.23255814	0	0	HH194	4
141	2	0	1	0	1976	0	1976	1977	0	1	N-25	0	0	1	0	15209	32	4	1.157894737	0	0	HH205.203	4
141	2	0	1	0	1977	1	1977	1978	1	2	N-25	0	0	0	0	15209	32	4	1.157894737	0	0	HH205.203	4
141	2	0	1	0	1978	2	1978	1979	2	3	N-25	0	0	0	0	15209	32	4	1.157894737	0	0	HH205.203	4
141	2	0	1	0	1979	3	1979	1980	3	4	N-25	0	0	0	0	15209	32	4	1.090909091	0	1	HH205.203	4
141	2	0	1	0	1980	4	1980	1981	4	5	N-25	0	0	0	0	15209	32	4	1.090909091	0	1	HH205.203	4
142	1	1	0	0	1995	0	1995	1996	0	1	N-12	0	0	1	0	4923	19	3	1.333333333	0	0	HH140	2
142	1	1	0	0	1996	1	1996	1997	1	2	N-12	0	0	0	0	4923	19	3	1.272727273	0	0	HH140	2
142	1	1	0	0	1997	2	1997	1998	2	3	N-12	0	0	0	0	4923	19	3	1.272727273	0	0	HH140	2
142	1	1	0	0	1998	3	1998	1999	3	4	N-12	0	0	0	0	4923	19	3	1.272727273	0	0	HH140	2
142	1	1	0	0	1999	4	1999	2000	4	5	N-12	0	0	0	0	4923	19	4	1.363636364	0	0	HH140	2
143	1	1	0	0	1999	0	1999	2000	0	1	N-12	0	0	1	0	4923	23	4	1.363636364	0	0	HH140	2
143	1	1	0	0	2000	1	2000	2001	1	2	N-12	0	0	0	0	8546	23	4	1.307692308	0	0	HH140	2
143	1	1	0	0	2001	2	2001	2002	2	3	N-12	0	0	0	0	8546	23	4	1.266666667	0	0	HH140	1
143	1	1	0	0	2002	3	2002	2003	3	4	N-12	0	0	0	0	8546	23	4	1.266666667	0	0	HH140	1
143	1	1	0	0	2003	4	2003	2004	4	5	N-12	0	0	0	0	8546	23	4	1.266666667	0	0	HH140	1
146	1	1	0	0	1989	0	1989	1990	0	1	N-10	0	0	1	0	7475	23	10	1.242424242	1	0	HH136	3
146	1	1	0	0	1990	1	1990	1991	1	2	N-10	0	0	0	0	12398	23	12	1.285714286	1	0	HH136	3
146	1	1	0	0	1991	2	1991	1992	2	3	N-10	0	0	0	0	12398	23	12	1.256410256	1	0	HH136	2
146	1	1	0	0	1992	3	1992	1993	3	4	N-10	0	0	0	0	7475	23	11	1.264705882	1	0	HH136	2
146	1	1	0	0	1993	4	1993	1994	4	5	N-10	0	0	0	0	7475	23	11	1.264705882	0	0	HH136	2
147	1	1	0	0	1990	0	1990	1991	0	1	N-10	0	0	1	0	12398	24	12	1.285714286	1	0	HH136	3
147	1	1	0	0	1991	1	1991	1992	1	2	N-10	0	0	0	0	12398	24	12	1.256410256	1	0	HH136	2
147	1	1	0	0	1992	2	1992	1993	2	3	N-10	0	0	0	0	7475	24	11	1.264705882	1	0	HH136	2
147	1	1	0	0	1993	3	1993	1994	3	4	N-10	0	0	0	0	7475	24	11	1.264705882	0	0	HH136	2
147	1	1	0	0	1994	4	1994	1995	4	5	N-10	0	0	0	0	14175	24	11	1.25	0	0	HH136	2
15	2	0	1	0	1994	0	1994	1995	0	1	Y-63	0	0	1	0	9166	22	7	1.178571429	0	0	HH614	2
15	2	0	1	0	1995	1	1995	1996	1	2	M-05	0	0	0	0	6549	22	4	1.444444444	0	0	HH9.O-201	2
15	2	0	1	0	1996	2	1996	1997	2	3	M-05	0	0	0	0	6549	22	3	1.272727273	0	0	HH9.O-201	2
15	2	0	1	0	1997	3	1997	1998	3	4	M-05	0	0	0	0	6549	22	3	1.230769231	0	0	HH9.O-201	2
15	2	0	1	0	1998	4	1998	1999	4	5	M-05	0	0	0	0	6549	22	4	1.307692308	0	0	HH9.O-201	2
151	1	1	0	0	1971	0	1971	1972	0	1	Y-71	0	0	1	0	22546	37	8	1.3	0	0	HH148.O-234	4
151	1	1	0	0	1972	1	1972	1973	1	2	Y-71	0	0	0	0	22546	37	7	1.25	1	0	HH148.O-234	4
151	1	1	0	0	1973	2	1973	1974	2	3	Y-71	0	0	0	0	22546	37	7	1.25	0	0	HH148.O-234	4
151	1	1	0	0	1974	3	1974	1975	3	4	Y-71	0	0	0	0	22546	37	7	1.227272727	0	0	HH148.O-234	4
151	1	1	0	0	1975	4	1975	1976	4	5	Y-71	0	0	0	0	24850	37	7	1.227272727	1	0	HH148.O-234	4
153	1	1	0	0	2006	4	2006	2007	4	5	N-14	1	0	0	0	20090	20	6	1.085714286	0	0	HH148.O-234	1
154	1	1	0	0	1972	0	1972	1973	0	1	N-15	0	0	1	0	21143	36	8	1.3	1	0	HH154.O-245	4
154	1	1	0	0	1973	1	1973	1974	1	2	N-15	0	0	0	0	21143	36	8	1.3	0	0	HH154.O-245	4
154	1	1	0	0	1974	2	1974	1975	2	3	N-15	0	0	0	0	21143	36	8	1.272727273	0	0	HH154.O-245	4
154	1	1	0	0	1975	3	1975	1976	3	4	N-15	0	0	0	0	21143	36	7	1.25	1	0	HH154.O-245	4
154	1	1	0	0	1976	4	1976	1977	4	5	N-15	0	0	0	0	21143	36	8	1.285714286	0	0	HH154.O-245	4
155	2	0	1	0	1971	1	1971	1972	1	2	N-24	0	0	0	0	25774	46	15	1.30952381	0	0	HH194	4
155	2	0	1	0	1972	2	1972	1973	2	3	N-24	0	0	0	0	25774	46	14	1.272727273	1	0	HH194	4
155	2	0	1	0	1973	3	1973	1974	3	4	N-24	0	0	0	0	25774	46	13	1.268292683	0	0	HH194	4
155	2	0	1	0	1974	4	1974	1975	4	5	N-24	0	0	0	0	25774	46	12	1.23255814	0	0	HH194	4
156	2	0	1	0	1992	0	1992	1993	0	1	N-24	0	0	1	0	36097	22	8	1.157894737	1	0	HH194	2
156	2	0	1	0	1993	1	1993	1994	1	2	N-24	0	0	0	0	36097	22	8	1.157894737	0	0	HH194	2
156	2	0	1	0	1994	2	1994	1995	2	3	N-24	0	0	0	0	36097	22	9	1.212121212	0	0	HH194	2
156	2	0	1	0	1995	3	1995	1996	3	4	N-15	0	0	0	0	9377	22	7	1.222222222	0	0	HH154.O-245	2
156	2	0	1	0	1996	4	1996	1997	4	5	N-15	0	0	0	0	9377	22	6	1.4	0	0	HH154.O-245	2
157	2	0	1	0	1994	0	1994	1995	0	1	N-24	0	0	1	0	36097	24	9	1.212121212	0	0	HH194	2
157	2	0	1	0	1995	1	1995	1996	1	2	N-15	0	0	0	0	9377	24	7	1.222222222	0	0	HH154.O-245	2
157	2	0	1	0	1996	2	1996	1997	2	3	N-15	0	0	0	0	9377	24	6	1.4	0	0	HH154.O-245	2
157	2	0	1	0	1997	3	1997	1998	3	4	N-15	0	0	0	0	9377	24	6	1.315789474	0	0	HH154.O-245	2
157	2	0	1	0	1998	4	1998	1999	4	5	N-15	0	0	0	0	9377	24	6	1.315789474	0	0	HH154.O-245	2
158	1	1	0	0	1996	0	1996	1997	0	1	N-15	0	0	1	0	9377	26	6	1.4	0	0	HH154.O-245	2
158	1	1	0	0	1997	1	1997	1998	1	2	N-15	0	0	0	0	9377	26	6	1.315789474	0	0	HH154.O-245	2
158	1	1	0	0	1998	2	1998	1999	2	3	N-15	0	0	0	0	9377	26	6	1.315789474	0	0	HH154.O-245	2
158	1	1	0	0	1999	3	1999	2000	3	4	N-15	0	0	0	0	9377	26	5	1.384615385	0	0	HH154.O-245	2
158	1	1	0	0	2000	4	2000	2001	4	5	N-15	0	0	0	0	9377	26	5	1.333333333	0	0	HH154.O-245	2
159	1	1	0	0	1971	1	1971	1972	1	2	N-19	0	0	0	0	17313	26	4	1.307692308	0	0	HH159.O-250	4
159	1	1	0	0	1972	2	1972	1973	2	3	N-19	0	0	0	0	17313	26	4	1.307692308	1	0	HH159.O-250	4
159	1	1	0	0	1973	3	1973	1974	3	4	N-19	0	0	0	0	17313	26	4	1.266666667	0	0	HH159.O-250	4
159	1	1	0	0	1974	4	1974	1975	4	5	N-19	0	0	0	0	17313	26	5	1.294117647	0	0	HH159.O-250	4
16	2	0	1	0	1998	0	1998	1999	0	1	M-05	0	0	1	0	6549	26	4	1.307692308	0	0	HH9.O-201	2
16	2	0	1	0	1999	1	1999	2000	1	2	M-05	0	0	0	0	6549	26	4	1.307692308	0	0	HH9.O-201	2
16	2	0	1	0	2000	2	2000	2001	2	3	M-05	0	0	0	0	6549	26	4	1.307692308	0	0	HH9.O-201	2
16	2	0	1	0	2001	3	2001	2002	3	4	M-05	0	0	0	0	6549	26	4	1.266666667	0	0	HH9.O-201	1
16	2	0	1	0	2002	4	2002	2003	4	5	M-05	0	0	0	0	6549	26	4	1.235294118	0	0	HH9.O-201	1
160	2	0	1	0	1971	1	1971	1972	1	2	Y-25	0	0	0	0	16127	28	7	1.25	0	0	HH406	4
160	2	0	1	0	1972	2	1972	1973	2	3	Y-25	0	0	0	0	16127	28	7	1.230769231	1	0	HH406	4
160	2	0	1	0	1973	3	1973	1974	3	4	Y-25	0	0	0	0	16127	28	7	1.172413793	0	0	HH406	4
160	2	0	1	0	1974	4	1974	1975	4	5	Y-25	0	0	0	0	16127	28	7	1.222222222	0	0	HH406	4
161	2	0	1	0	1991	0	1991	1992	0	1	Y-25	0	0	1	0	21822	21	13	1.275	1	0	HH406	2
161	2	0	1	0	1992	1	1992	1993	1	2	N-19	0	0	0	0	22154	21	14	1.25	1	0	HH159.O-250	2
161	2	0	1	0	1993	2	1993	1994	2	3	N-19	0	0	0	0	22154	21	11	1.2	0	0	HH159.O-250	2
161	2	0	1	0	1994	3	1994	1995	3	4	N-19	0	0	0	0	22154	21	10	1.266666667	0	0	HH159.O-250	2
161	2	0	1	0	1995	4	1995	1996	4	5	N-19	0	0	0	0	22154	21	10	1.222222222	0	0	HH159.O-250	2
162	1	1	0	0	1993	0	1993	1994	0	1	N-19	0	0	1	0	22154	23	11	1.2	0	0	HH159.O-250	2
162	1	1	0	0	1994	1	1994	1995	1	2	N-19	0	0	0	0	22154	23	10	1.266666667	0	0	HH159.O-250	2
162	1	1	0	0	1995	2	1995	1996	2	3	N-19	0	0	0	0	22154	23	10	1.222222222	0	0	HH159.O-250	2
162	1	1	0	0	1996	3	1996	1997	3	4	N-19	0	0	0	0	22154	23	10	1.28125	0	0	HH159.O-250	2
162	1	1	0	0	1997	4	1997	1998	4	5	N-19	0	0	0	0	22154	23	7	1.260869565	0	0	HH159.O-250	2
166	1	1	0	0	1981	0	1981	1982	0	1	N-15	0	0	1	0	21143	22	11	1.264705882	0	1	HH154.O-245	3
166	1	1	0	0	1982	1	1982	1983	1	2	N-15	0	0	0	0	21143	22	11	1.243243243	0	1	HH154.O-245	3
166	1	1	0	0	1983	2	1983	1984	2	3	N-20	0	0	0	0	9970	22	4	1.444444444	0	1	HH164	3
166	1	1	0	0	1984	3	1984	1985	3	4	N-20	0	0	0	0	9970	22	4	1.307692308	0	1	HH164	3
166	1	1	0	0	1985	4	1985	1986	4	5	N-20	0	0	0	0	11743	22	5	1.384615385	0	1	HH164	3
167	2	0	1	0	1983	0	1983	1984	0	1	N-20	0	0	1	0	9970	24	4	1.444444444	0	1	HH164	3
167	2	0	1	0	1984	1	1984	1985	1	2	N-20	0	0	0	0	9970	24	4	1.307692308	0	1	HH164	3
167	2	0	1	0	1985	2	1985	1986	2	3	N-20	0	0	0	0	11743	24	5	1.384615385	0	1	HH164	3
167	2	0	1	0	1986	3	1986	1987	3	4	N-20	0	0	0	0	11743	24	5	1.384615385	0	1	HH164	3
167	2	0	1	0	1987	4	1987	1988	4	5	N-20	0	0	0	0	11743	24	6	1.461538462	0	0	HH164	3
169	1	1	0	0	1987	0	1987	1988	0	1	N-20	0	0	1	0	11743	28	6	1.461538462	0	0	HH164	3
169	1	1	0	0	1988	1	1988	1989	1	2	N-20	0	0	0	0	11743	28	6	1.461538462	0	0	HH164	3
169	1	1	0	0	1989	2	1989	1990	2	3	N-20	0	0	0	0	11743	28	7	1.411764706	1	0	HH164	3
169	1	1	0	0	1990	3	1990	1991	3	4	N-20	0	0	0	0	15832	28	7	1.411764706	1	0	HH164	3
169	1	1	0	0	1991	4	1991	1992	4	5	N-20	0	0	0	0	15832	28	7	1.388888889	1	0	HH164	2
17	1	1	0	0	1981	0	1981	1982	0	1	Y-60	0	0	1	0	42647	42	8	1.161290323	0	1	HH17.20	3
17	1	1	0	0	1982	1	1982	1983	1	2	Y-60	0	0	0	0	42647	42	9	1.181818182	0	1	HH17.20	3
17	1	1	0	0	1983	2	1983	1984	2	3	Y-60	0	0	0	0	37425	42	9	1.171428571	0	1	HH17.20	3
17	1	1	0	0	1984	3	1984	1985	3	4	Y-60	0	0	0	0	14178	42	9	1.1875	0	1	HH17.20	3
17	1	1	0	0	1985	4	1985	1986	4	5	Y-60	0	0	0	0	14178	42	9	1.233333333	0	1	HH17.20	3
170	1	1	0	0	1989	0	1989	1990	0	1	N-20	0	0	1	0	11743	30	7	1.411764706	1	0	HH164	3
170	1	1	0	0	1990	1	1990	1991	1	2	N-20	0	0	0	0	15832	30	7	1.411764706	1	0	HH164	3
170	1	1	0	0	1991	2	1991	1992	2	3	N-20	0	0	0	0	15832	30	7	1.388888889	1	0	HH164	2
170	1	1	0	0	1992	3	1992	1993	3	4	N-20	0	0	0	0	15832	30	7	1.388888889	1	0	HH164	2
170	1	1	0	0	1993	4	1993	1994	4	5	N-20	0	0	0	0	15832	30	7	1.388888889	0	0	HH164	2
171	2	0	1	0	1982	0	1982	1983	0	1	Y-75-b	0	0	1	0	23945	18	9	1.189189189	0	1	HH490.487	3
171	2	0	1	0	1983	1	1983	1984	1	2	Y-75-b	0	0	0	0	23945	18	17	1.267857143	0	1	HH490.487	3
171	2	0	1	0	1984	2	1984	1985	2	3	Y-75-b	0	0	0	0	23945	18	16	1.233333333	0	1	HH23.O-206	3
171	2	0	1	0	1985	3	1985	1986	3	4	Y-75-b	0	0	0	0	23945	18	15	1.203125	0	1	HH23.O-206	3
171	2	0	1	0	1986	4	1986	1987	4	5	Y-75-b	0	0	0	0	23945	18	15	1.216666667	0	1	HH23.O-206	3
172	2	0	1	0	2001	0	2001	2002	0	1	M-07	0	0	1	0	9222	19	8	1.172413799	0	0	HH23.O-206	1
172	2	0	1	0	2002	1	2002	2003	1	2	M-07	0	0	0	0	9222	19	7	1.161290323	0	0	HH23.O-206	1
172	2	0	1	0	2003	2	2003	2004	2	3	N-20	0	0	0	0	15832	19	9	1.179487179	0	0	HH164	1
172	2	0	1	0	2004	3	2004	2005	3	4	N-20	0	0	0	0	15832	19	9	1.170731707	0	0	HH164	1
172	2	0	1	0	2005	4	2005	2006	4	5	N-20	0	0	0	0	15832	19	9	1.162790698	0	0	HH164	1
175	2	0	1	0	1980	0	1980	1981	0	1	N-22	0	0	1	0	7881	26	7	1.147058824	0	1	HH173	4
175	2	0	1	0	1981	1	1981	1982	1	2	N-22	0	0	0	0	7881	26	10	1.2	0	1	HH173	3
175	2	0	1	0	1982	2	1982	1983	2	3	N-22	0	0	0	0	7881	26	11	1.225	0	1	HH173	3
175	2	0	1	0	1983	3	1983	1984	3	4	N-22	0	0	0	0	7881	26	11	1.225	0	1	HH173	3
175	2	0	1	0	1984	4	1984	1985	4	5	N-22	0	0	0	0	7881	26	12	1.209302326	0	1	HH173	3
176	2	0	1	0	1982	0	1982	1983	0	1	N-22	0	0	1	0	7881	28	11	1.225	0	1	HH173	3
176	2	0	1	0	1983	1	1983	1984	1	2	N-22	0	0	0	0	7881	28	11	1.225	0	1	HH173	3
176	2	0	1	0	1984	2	1984	1985	2	3	N-22	0	0	0	0	7881	28	12	1.209302326	0	1	HH173	3
176	2	0	1	0	1985	3	1985	1986	3	4	N-22	0	0	0	0	9661	28	13	1.23255814	0	1	HH173	3
176	2	0	1	0	1986	4	1986	1987	4	5	N-22	0	0	0	0	9661	28	13	1.217391304	0	1	HH173	3
177	1	1	0	0	1984	0	1984	1985	0	1	N-22	0	0	1	0	7881	30	12	1.209302326	0	1	HH173	3
177	1	1	0	0	1985	1	1985	1986	1	2	N-22	0	0	0	0	9661	30	13	1.23255814	0	1	HH173	3
177	1	1	0	0	1986	2	1986	1987	2	3	N-22	0	0	0	0	9661	30	13	1.217391304	0	1	HH173	3
177	1	1	0	0	1987	3	1987	1988	3	4	N-22	0	0	0	0	9661	30	13	1.217391304	0	0	HH173	3
177	1	1	0	0	1988	4	1988	1989	4	5	N-22	0	0	0	0	9661	30	13	1.217391304	0	0	HH173	3
179	2	0	1	0	2004	0	2004	2005	0	1	N-21	0	0	1	0	13266	19	7	1.147058824	0	0	HH173	1
179	2	0	1	0	2005	1	2005	2006	1	2	N-21	0	0	0	0	13266	19	7	1.131578947	0	0	HH173	1
179	2	0	1	0	2006	2	2006	2007	2	3	N-21	0	0	0	0	13266	19	7	1.131578947	0	0	HH173	1
18	2	0	1	0	1983	0	1983	1984	0	1	Y-55	0	0	1	0	16124	43	9	1.225806452	0	1	HH573.580	3
18	2	0	1	0	1984	1	1984	1985	1	2	Y-55	0	0	0	0	14195	43	6	1.166666667	0	1	HH573.580	3
18	2	0	1	0	1985	2	1985	1986	2	3	Y-55	0	0	0	0	15570	43	6	1.166666667	0	1	HH573.580	3
18	2	0	1	0	1986	3	1986	1987	3	4	Y-55	0	0	0	0	15570	43	5	1.15	0	1	HH573.580	3
18	2	0	1	0	1987	4	1987	1988	4	5	Y-55	0	0	0	0	15570	43	5	1.136363636	0	0	HH573.580	3
180	1	1	0	0	1976	0	1976	1977	0	1	Y-41-b	0	0	1	0	15904	20	10	1.285714286	0	0	HH412.O-418	4
180	1	1	0	0	1977	1	1977	1978	1	2	Y-41-b	0	0	0	0	15904	20	10	1.266666667	0	0	HH412.O-418	4
180	1	1	0	0	1978	2	1978	1979	2	3	Y-41-b	0	0	0	0	15904	20	10	1.266666667	0	0	HH412.O-418	4
180	1	1	0	0	1979	3	1979	1980	3	4	Y-41-b	0	0	0	0	15904	20	11	1.272727273	0	1	HH412.O-418	4
180	1	1	0	0	1980	4	1980	1981	4	5	Y-41-b	0	0	0	0	15904	20	9	1.259259259	0	1	HH412.O-418	4
181	2	0	1	0	1978	0	1978	1979	0	1	B	0	0	1	0	24559	34	11	1.205128205	0	0	HH376.374	4
181	2	0	1	0	1979	1	1979	1980	1	2	B	0	0	0	0	24559	34	12	1.230769231	0	1	HH376.374	4
181	2	0	1	0	1980	2	1980	1981	2	3	Y-19	0	0	0	0	35490	34	16	1.211538462	0	1	HH376.374	4
181	2	0	1	0	1981	3	1981	1982	3	4	Y-19	0	0	0	0	11082	34	12	1.310344828	0	1	HH376.374	3
181	2	0	1	0	1982	4	1982	1983	4	5	Y-19	0	0	0	0	11082	34	11	1.275862069	0	1	HH376.374	3
182	1	1	0	0	1999	0	1999	2000	0	1	N-22	0	0	1	0	13857	21	10	1.2	0	0	HH173	2
182	1	1	0	0	2000	1	2000	2001	1	2	N-22	0	0	0	0	23494	21	10	1.19047619	0	0	HH173	2
182	1	1	0	0	2001	2	2001	2002	2	3	N-22	0	0	0	0	23494	21	10	1.181818182	0	0	HH173	1
182	1	1	0	0	2002	3	2002	2003	3	4	N-22	0	0	0	0	23494	21	10	1.181818182	0	0	HH173	1
182	1	1	0	0	2003	4	2003	2004	4	5	N-22	0	0	0	0	10228	21	5	1.3125	0	0	HH180	1
183	2	0	1	0	2002	0	2002	2003	0	1	N-22	0	0	1	0	23494	24	10	1.181818182	0	0	HH173	1
183	2	0	1	0	2003	1	2003	2004	1	2	N-22	0	0	0	0	10228	24	5	1.3125	0	0	HH180	1
183	2	0	1	0	2004	2	2004	2005	2	3	N-22	0	0	0	0	10228	24	5	1.4	0	0	HH180	1
183	2	0	1	0	2005	3	2005	2006	3	4	N-22	0	0	0	0	10228	24	5	1.4	0	0	HH180	1
183	2	0	1	0	2006	4	2006	2007	4	5	N-22	0	0	0	0	10228	24	5	1.352941176	0	0	HH180	1
187	1	1	0	0	1978	0	1978	1979	0	1	Y-37	0	0	1	0	25945	22	11	1.243243243	0	0	HH467.O-039	4
187	1	1	0	0	1979	1	1979	1980	1	2	Y-37	0	0	0	0	25945	22	12	1.256410256	0	1	HH467.O-039	4
187	1	1	0	0	1980	2	1980	1981	2	3	Y-37	0	0	0	0	26658	22	12	1.256410256	0	1	HH467.O-039	4
187	1	1	0	0	1981	3	1981	1982	3	4	Y-37	0	0	0	0	26658	22	12	1.23255814	0	1	HH467.O-039	3
187	1	1	0	0	1982	4	1982	1983	4	5	Y-37	0	0	0	0	26658	22	13	1.234042553	0	1	HH467.O-039	3
188	2	0	1	0	1980	0	1980	1981	0	1	Y-37	0	0	1	0	26658	24	12	1.256410256	0	1	HH467.O-039	4
188	2	0	1	0	1981	1	1981	1982	1	2	Y-37	0	0	0	0	26658	24	12	1.23255814	0	1	HH467.O-039	3
188	2	0	1	0	1982	2	1982	1983	2	3	Y-37	0	0	0	0	26658	24	13	1.234042553	0	1	HH467.O-039	3
188	2	0	1	0	1983	3	1983	1984	3	4	Y-37	0	0	0	0	26658	24	14	1.235294118	0	1	HH467.O-039	3
188	2	0	1	0	1984	4	1984	1985	4	5	Y-37	0	0	0	0	26658	24	14	1.226415094	0	1	HH467.O-039	3
19	1	1	0	0	1982	0	1982	1983	0	1	Y-60	0	0	1	0	42647	43	9	1.181818182	0	1	HH17.20	3
19	1	1	0	0	1983	1	1983	1984	1	2	Y-60	0	0	0	0	37425	43	9	1.171428571	0	1	HH17.20	3
19	1	1	0	0	1984	2	1984	1985	2	3	Y-60	0	0	0	0	14178	43	9	1.1875	0	1	HH17.20	3
19	1	1	0	0	1985	3	1985	1986	3	4	Y-60	0	0	0	0	14178	43	9	1.233333333	0	1	HH17.20	3
19	1	1	0	0	1986	4	1986	1987	4	5	Y-60	0	0	0	0	14178	43	11	1.257142857	0	1	HH17.20	3
190	1	1	0	0	1988	0	1988	1989	0	1	Y-37	0	0	1	0	30422	32	19	1.225352116	0	0	HH467.O-039	3
190	1	1	0	0	1989	1	1989	1990	1	2	Y-37	0	0	0	0	30422	32	20	1.223684211	1	0	HH467.O-039	3
190	1	1	0	0	1990	2	1990	1991	2	3	Y-37	0	0	0	0	26658	32	19	1.217391306	1	0	HH467.O-039	3
190	1	1	0	0	1991	3	1991	1992	3	4	Y-37	0	0	0	0	26658	32	13	1.175438596	1	0	HH467.O-039	2
190	1	1	0	0	1992	4	1992	1993	4	5	Y-37	0	0	0	0	21934	32	13	1.185185185	1	0	HH467.O-039	2
191	1	1	0	0	1990	0	1990	1991	0	1	Y-37	0	0	1	0	26658	34	19	1.217391306	1	0	HH467.O-039	3
191	1	1	0	0	1991	1	1991	1992	1	2	Y-37	0	0	0	0	26658	34	13	1.175438596	1	0	HH467.O-039	2
191	1	1	0	0	1992	2	1992	1993	2	3	Y-37	0	0	0	0	21934	34	13	1.185185185	1	0	HH467.O-039	2
191	1	1	0	0	1993	3	1993	1994	3	4	N-23	0	0	0	0	15544	34	10	1.228571429	0	0	HH185	2
191	1	1	0	0	1994	4	1994	1995	4	5	N-23	0	0	0	0	15544	34	10	1.228571429	0	0	HH185	2
192	2	0	1	0	1992	0	1992	1993	0	1	Y-37	0	0	1	0	21934	36	13	1.185185185	1	0	HH467.O-039	2
192	2	0	1	0	1993	1	1993	1994	1	2	N-23	0	0	0	0	15544	36	10	1.228571429	0	0	HH185	2
192	2	0	1	0	1994	2	1994	1995	2	3	N-23	0	0	0	0	15544	36	10	1.228571429	0	0	HH185	2
192	2	0	1	0	1995	3	1995	1996	3	4	N-23	0	0	0	0	11748	36	9	1.233333333	0	0	HH185	2
192	2	0	1	0	1996	4	1996	1997	4	5	N-23	0	0	0	0	11748	36	9	1.21875	0	0	HH185	2
193	2	0	1	0	2003	0	2003	2004	0	1	N-24	0	0	1	0	29161	19	10	1.195121951	0	0	HH194	1
193	2	0	1	0	2004	1	2004	2005	1	2	N-24	0	0	0	0	29161	19	10	1.214285714	0	0	HH194	1
193	2	0	1	0	2005	2	2005	2006	2	3	N-24	0	0	0	0	29161	19	10	1.214285714	0	0	HH194	1
193	2	0	1	0	2006	3	2006	2007	3	4	N-24	0	0	0	0	29161	19	10	1.209302326	0	0	HH194	1
196	1	1	0	0	1977	0	1977	1978	0	1	N-24	0	0	1	0	23092	25	8	1.259259259	0	0	HH194	4
196	1	1	0	0	1978	1	1978	1979	1	2	N-24	0	0	0	0	23092	25	9	1.275862069	0	0	HH194	4
196	1	1	0	0	1979	2	1979	1980	2	3	N-24	0	0	0	0	20788	25	6	1.192307692	0	1	HH194	4
196	1	1	0	0	1980	3	1980	1981	3	4	N-24	0	0	0	0	20788	25	6	1.192307692	0	1	HH194	4
196	1	1	0	0	1981	4	1981	1982	4	5	N-24	0	0	0	0	20788	25	6	1.192307692	0	1	HH194	3
197	2	0	1	0	1977	0	1977	1978	0	1	N-22	0	0	1	0	4994	23	6	1.133333333	0	0	HH173	4
197	2	0	1	0	1978	1	1978	1979	1	2	N-22	0	0	0	0	4994	23	6	1.133333333	0	0	HH173	4
197	2	0	1	0	1979	2	1979	1980	2	3	N-22	0	0	0	0	4994	23	6	1.117647059	0	1	HH173	4
197	2	0	1	0	1980	3	1980	1981	3	4	N-22	0	0	0	0	7881	23	7	1.147058824	0	1	HH173	4
197	2	0	1	0	1981	4	1981	1982	4	5	N-22	0	0	0	0	7881	23	10	1.2	0	1	HH173	3
198	2	0	1	0	1984	0	1984	1985	0	1	N-24	0	0	1	0	27814	32	8	1.193548387	0	1	HH194	3
198	2	0	1	0	1985	1	1985	1986	1	2	N-24	0	0	0	0	27814	32	8	1.181818182	0	1	HH194	3
198	2	0	1	0	1986	2	1986	1987	2	3	N-24	0	0	0	0	27814	32	8	1.181818182	0	1	HH194	3
198	2	0	1	0	1987	3	1987	1988	3	4	N-24	0	0	0	0	27814	32	10	1.142857147	0	0	HH194	3
198	2	0	1	0	1988	4	1988	1989	4	5	N-24	0	0	0	0	27814	32	11	1.15909091	0	0	HH194	3
200	1	1	0	0	1996	0	1996	1997	0	1	N-24	0	0	1	0	34618	19	6	1.166666667	0	0	HH194	2
200	1	1	0	0	1997	1	1997	1998	1	2	N-24	0	0	0	0	34618	19	5	1.142857143	0	0	HH194	2
200	1	1	0	0	1998	2	1998	1999	2	3	N-24	0	0	0	0	29161	19	8	1.2	0	0	HH194	2
200	1	1	0	0	1999	3	1999	2000	3	4	N-24	0	0	0	0	29161	19	8	1.1875	0	0	HH194	2
200	1	1	0	0	2000	4	2000	2001	4	5	N-24	0	0	0	0	29161	19	8	1.1875	0	0	HH194	2
201	1	1	0	0	1998	0	1998	1999	0	1	N-24	0	0	1	0	29161	21	8	1.2	0	0	HH194	2
201	1	1	0	0	1999	1	1999	2000	1	2	N-24	0	0	0	0	29161	21	8	1.1875	0	0	HH194	2
201	1	1	0	0	2000	2	2000	2001	2	3	N-24	0	0	0	0	29161	21	8	1.1875	0	0	HH194	2
201	1	1	0	0	2001	3	2001	2002	3	4	N-24	0	0	0	0	29161	21	9	1.2	0	0	HH194	1
201	1	1	0	0	2002	4	2002	2003	4	5	N-24	0	0	0	0	29161	21	9	1.170731707	0	0	HH194	1
207	1	1	0	0	1983	0	1983	1984	0	1	N-25	0	0	1	0	15209	20	6	1.153846154	0	1	HH205.203	3
207	1	1	0	0	1984	1	1984	1985	1	2	N-25	0	0	0	0	15209	20	6	1.142857143	0	1	HH205.203	3
207	1	1	0	0	1985	2	1985	1986	2	3	N-25	0	0	0	0	15209	20	6	1.142857143	0	1	HH205.203	3
207	1	1	0	0	1986	3	1986	1987	3	4	N-25	0	0	0	0	15209	20	6	1.142857143	0	1	HH205.203	3
207	1	1	0	0	1987	4	1987	1988	4	5	N-25	0	0	0	0	15209	20	6	1.142857143	0	0	HH205.203	3
209	1	1	0	0	1988	0	1988	1989	0	1	N-25	0	0	1	0	15209	25	8	1.2	0	0	HH205.203	3
209	1	1	0	0	1989	1	1989	1990	1	2	N-25	0	0	0	0	15209	25	8	1.1875	1	0	HH205.203	3
209	1	1	0	0	1990	2	1990	1991	2	3	N-25	0	0	0	0	15209	25	9	1.21875	1	0	HH205.203	3
209	1	1	0	0	1991	3	1991	1992	3	4	N-25	0	0	0	0	15209	25	9	1.205882353	1	0	HH205.203	2
209	1	1	0	0	1992	4	1992	1993	4	5	N-25	0	0	0	0	20132	25	10	1.205128205	1	0	HH205.203	2
210	2	0	1	0	1990	0	1990	1991	0	1	N-25	0	0	1	0	15209	27	9	1.21875	1	0	HH205.203	3
210	2	0	1	0	1991	1	1991	1992	1	2	N-25	0	0	0	0	15209	27	9	1.205882353	1	0	HH205.203	2
210	2	0	1	0	1992	2	1992	1993	2	3	N-25	0	0	0	0	20132	27	10	1.205128205	1	0	HH205.203	2
210	2	0	1	0	1993	3	1993	1994	3	4	N-25	0	0	0	0	20132	27	11	1.214285714	0	0	HH205.203	2
210	2	0	1	0	1994	4	1994	1995	4	5	N-25	0	0	0	0	15209	27	8	1.162162162	0	0	HH205.203	2
211	2	0	1	0	2004	1	2004	2005	1	2	N-25	1	0	0	0	15209	20	9	1.1	0	0	HH205.203	1
211	2	0	1	0	2005	2	2005	2006	2	3	N-25	0	0	0	0	15209	20	9	1.12	0	0	HH205.203	1
211	2	0	1	0	2006	3	2006	2007	3	4	N-25	0	0	0	0	15209	20	9	1.12	0	0	HH205.203	1
212	1	1	0	0	1976	0	1976	1977	0	1	N-38	0	0	1	0	29455	21	7	1.391304348	0	0	HH252.O-303	4
212	1	1	0	0	1977	1	1977	1978	1	2	N-38	0	0	0	0	29455	21	7	1.36	0	0	HH252.O-303	4
212	1	1	0	0	1978	2	1978	1979	2	3	N-38	0	0	0	0	29455	21	7	1.36	0	0	HH252.O-303	4
212	1	1	0	0	1979	3	1979	1980	3	4	N-38	0	0	0	0	19428	21	8	1.4	0	1	HH252.O-303	4
212	1	1	0	0	1980	4	1980	1981	4	5	N-38	0	0	0	0	29455	21	11	1.25	0	1	HH252.O-303	4
213	2	0	1	0	1978	0	1978	1979	0	1	N-35	0	0	1	0	15638	28	10	1.3	0	0	HH243.O-288	4
213	2	0	1	0	1979	1	1979	1980	1	2	N-35	0	0	0	0	15638	28	10	1.242424242	0	1	HH243.O-288	4
213	2	0	1	0	1980	2	1980	1981	2	3	N-35	0	0	0	0	29115	28	11	1.225	0	1	HH243.O-288	4
213	2	0	1	0	1981	3	1981	1982	3	4	N-35	0	0	0	0	29115	28	12	1.238095238	0	1	HH243.O-288	3
213	2	0	1	0	1982	4	1982	1983	4	5	N-35	0	0	0	0	29115	28	13	1.25	0	1	HH243.O-288	3
214	1	1	0	0	1998	0	1998	1999	0	1	N-35	0	0	1	0	22900	20	9	1.179487179	0	0	HH243.O-288	2
214	1	1	0	0	1999	1	1999	2000	1	2	N-35	0	0	0	0	22900	20	9	1.179487179	0	0	HH243.O-288	2
214	1	1	0	0	2000	2	2000	2001	2	3	N-35	0	0	0	0	23695	20	10	1.205128205	0	0	HH243.O-288	2
214	1	1	0	0	2001	3	2001	2002	3	4	N-38	0	0	0	0	21658	20	12	1.208333333	0	0	HH252.O-303	1
214	1	1	0	0	2002	4	2002	2003	4	5	N-38	0	0	0	0	21658	20	12	1.183673469	0	0	HH252.O-303	1
215	2	0	1	0	2001	0	2001	2002	0	1	N-38	0	0	1	0	21658	23	12	1.208333333	0	0	HH252.O-303	1
215	2	0	1	0	2002	1	2002	2003	1	2	N-38	0	0	0	0	21658	23	12	1.183673469	0	0	HH252.O-303	1
215	2	0	1	0	2003	2	2003	2004	2	3	N-26	0	0	0	0	9791	23	4	1.307692308	0	0	HH212	1
215	2	0	1	0	2004	3	2004	2005	3	4	N-26	0	0	0	0	9791	23	4	1.307692308	0	0	HH212	1
215	2	0	1	0	2005	4	2005	2006	4	5	N-26	0	0	0	0	9791	23	4	1.307692308	0	0	HH212	1
217	2	0	1	0	1971	2	1971	1972	2	3	Y-71	0	0	0	0	22546	35	8	1.3	0	0	HH148.O-234	4
217	2	0	1	0	1972	3	1972	1973	3	4	Y-71	0	0	0	0	22546	35	7	1.25	1	0	HH148.O-234	4
217	2	0	1	0	1973	4	1973	1974	4	5	Y-71	0	0	0	0	22546	35	7	1.25	0	0	HH148.O-234	4
218	2	0	1	0	1987	0	1987	1988	0	1	Y-71	0	0	1	0	15086	18	11	1.3125	0	0	HH148.O-234	3
218	2	0	1	0	1988	1	1988	1989	1	2	Y-71	0	0	0	0	15086	18	8	1.21875	0	0	HH148.O-234	3
218	2	0	1	0	1989	2	1989	1990	2	3	Y-71	0	0	0	0	31792	18	10	1.219512195	1	0	HH148.O-234	3
218	2	0	1	0	1990	3	1990	1991	3	4	Y-71	0	0	0	0	35787	18	10	1.219512195	1	0	HH148.O-234	3
218	2	0	1	0	1991	4	1991	1992	4	5	N-27	0	0	0	0	16706	18	6	1.25	1	0	HH216	2
219	2	0	1	0	1989	0	1989	1990	0	1	Y-71	0	0	1	0	31792	20	10	1.219512195	1	0	HH148.O-234	3
219	2	0	1	0	1990	1	1990	1991	1	2	Y-71	0	0	0	0	35787	20	10	1.219512195	1	0	HH148.O-234	3
219	2	0	1	0	1991	2	1991	1992	2	3	N-27	0	0	0	0	16706	20	6	1.25	1	0	HH216	2
219	2	0	1	0	1992	3	1992	1993	3	4	N-27	0	0	0	0	16706	20	6	1.25	1	0	HH216	2
219	2	0	1	0	1993	4	1993	1994	4	5	N-27	0	0	0	0	16706	20	6	1.25	0	0	HH216	2
22	2	0	1	0	2002	0	2002	2003	0	1	M-06	0	0	1	0	13069	19	7	1.147058824	0	0	HH17.20	1
22	2	0	1	0	2003	1	2003	2004	1	2	M-06	0	0	0	0	13069	19	6	1.121212121	0	0	HH17.20	1
22	2	0	1	0	2004	2	2004	2005	2	3	M-06	0	0	0	0	13069	19	6	1.161290323	0	0	HH17.20	1
22	2	0	1	0	2005	3	2005	2006	3	4	M-06	0	0	0	0	16124	19	6	1.161290323	0	0	HH17.20	1
22	2	0	1	0	2006	4	2006	2007	4	5	M-06	0	0	0	0	10096	19	5	1.217391304	0	0	HH17.20	1
220	2	0	1	0	1991	0	1991	1992	0	1	N-27	0	0	1	0	16706	22	6	1.25	1	0	HH216	2
220	2	0	1	0	1992	1	1992	1993	1	2	N-27	0	0	0	0	16706	22	6	1.25	1	0	HH216	2
220	2	0	1	0	1993	2	1993	1994	2	3	N-27	0	0	0	0	16706	22	6	1.25	0	0	HH216	2
220	2	0	1	0	1994	3	1994	1995	3	4	N-27	0	0	0	0	16706	22	7	1.272727273	0	0	HH216	2
220	2	0	1	0	1995	4	1995	1996	4	5	N-27	0	0	0	0	16706	22	7	1.25	0	0	HH216	2
221	1	1	0	0	1994	0	1994	1995	0	1	N-27	0	0	1	0	16706	25	7	1.272727273	0	0	HH216	2
221	1	1	0	0	1995	1	1995	1996	1	2	N-27	0	0	0	0	16706	25	7	1.25	0	0	HH216	2
221	1	1	0	0	1996	2	1996	1997	2	3	N-27	0	0	0	0	16706	25	7	1.25	0	0	HH216	2
221	1	1	0	0	1997	3	1997	1998	3	4	N-27	0	0	0	0	16706	25	7	1.25	0	0	HH216	2
221	1	1	0	0	1998	4	1998	1999	4	5	N-27	0	0	0	0	16706	25	7	1.25	0	0	HH216	2
225	1	1	0	0	1989	0	1989	1990	0	1	N-24	0	0	1	0	27814	26	11	1.243902439	1	0	HH194	3
225	1	1	0	0	1990	1	1990	1991	1	2	N-24	0	0	0	0	37500	26	10	1.209302326	1	0	HH194	3
225	1	1	0	0	1991	2	1991	1992	2	3	N-29	0	0	0	0	1403	26	3	1.2	1	0	HH223	2
225	1	1	0	0	1992	3	1992	1993	3	4	N-29	0	0	0	0	1403	26	3	1.2	1	0	HH223	2
225	1	1	0	0	1993	4	1993	1994	4	5	N-29	0	0	0	0	1403	26	4	1.235294118	0	0	HH223	2
226	2	0	1	0	1993	0	1993	1994	0	1	N-29	0	0	1	0	1403	30	4	1.235294118	0	0	HH223	2
226	2	0	1	0	1994	1	1994	1995	1	2	N-29	0	0	0	0	1403	30	4	1.235294118	0	0	HH223	2
226	2	0	1	0	1995	2	1995	1996	2	3	N-29	0	0	0	0	1599	30	4	1.235294118	0	0	HH223	2
226	2	0	1	0	1996	3	1996	1997	3	4	N-29	0	0	0	0	1599	30	4	1.166666667	0	0	HH223	2
226	2	0	1	0	1997	4	1997	1998	4	5	N-29	0	0	0	0	1599	30	4	1.166666667	0	0	HH223	2
228	2	0	1	0	1984	0	1984	1985	0	1	N-31	0	0	1	0	13477	23	6	1.666666667	0	1	HH654.O-606	3
228	2	0	1	0	1985	1	1985	1986	1	2	N-31	0	0	0	0	13477	23	7	1.777777778	0	1	HH654.O-606	3
228	2	0	1	0	1986	2	1986	1987	2	3	N-31	0	0	0	0	13477	23	5	1.454545455	0	1	HH654.O-606	3
228	2	0	1	0	1987	3	1987	1988	3	4	N-31	0	0	0	0	13477	23	5	1.454545455	0	0	HH654.O-606	3
228	2	0	1	0	1988	4	1988	1989	4	5	N-31	0	0	0	0	13477	23	4	1.307692308	0	0	HH654.O-606	3
229	2	0	1	0	1993	0	1993	1994	0	1	N-31	0	0	1	0	13477	32	6	1.333333333	0	0	NA	2
229	2	0	1	0	1994	1	1994	1995	1	2	N-31	0	0	0	0	13477	32	6	1.333333333	0	0	HH654.O-606	2
229	2	0	1	0	1995	2	1995	1996	2	3	N-31	0	0	0	0	13477	32	6	1.333333333	0	0	HH654.O-606	2
229	2	0	1	0	1996	3	1996	1997	3	4	N-31	0	0	0	0	13477	32	6	1.238095238	0	0	HH654.O-606	2
229	2	0	1	0	1997	4	1997	1998	4	5	N-31	0	0	0	0	13477	32	6	1.238095238	0	0	HH654.O-606	2
230	2	0	1	0	1989	0	1989	1990	0	1	N-31	0	0	1	0	13477	28	5	1.384615385	1	0	HH654.O-606	3
230	2	0	1	0	1990	1	1990	1991	1	2	N-31	0	0	0	0	13477	28	5	1.384615385	1	0	HH654.O-606	3
230	2	0	1	0	1991	2	1991	1992	2	3	N-31	0	0	0	0	13477	28	5	1.3125	1	0	HH654.O-606	2
230	2	0	1	0	1992	3	1992	1993	3	4	N-31	0	0	0	0	13477	28	5	1.3125	1	0	HH654.O-606	2
230	2	0	1	0	1993	4	1993	1994	4	5	N-31	0	0	0	0	13477	28	6	1.333333333	0	0	HH654.O-606	2
232	2	0	1	0	2003	0	2003	2004	0	1	N-31	0	0	1	0	14492	19	7	1.260869565	0	0	HH654.O-606	1
232	2	0	1	0	2004	1	2004	2005	1	2	N-31	0	0	0	0	14492	19	7	1.206896552	0	0	HH654.O-606	1
232	2	0	1	0	2005	2	2005	2006	2	3	N-31	0	0	0	0	13477	19	6	1.208333333	0	0	HH654.O-606	1
232	2	0	1	0	2006	3	2006	2007	3	4	N-31	0	0	0	0	16466	19	9	1.200000008	0	0	HH654.O-606	1
233	1	1	0	0	1976	0	1976	1977	0	1	C	0	0	1	0	14071	28	11	1.236842105	0	0	HH520.O-337	4
233	1	1	0	0	1977	1	1977	1978	1	2	C	0	0	0	0	14071	28	11	1.225	0	0	HH520.O-337	4
233	1	1	0	0	1978	2	1978	1979	2	3	C	0	0	0	0	14071	28	11	1.214285714	0	0	HH520.O-337	4
233	1	1	0	0	1979	3	1979	1980	3	4	C	0	0	0	0	14071	28	11	1.214285714	0	1	HH520.O-337	4
233	1	1	0	0	1980	4	1980	1981	4	5	C	0	0	0	0	14071	28	11	1.2	0	1	HH520.O-337	4
239	2	0	1	0	1988	0	1988	1989	0	1	N-15	0	0	1	0	21143	25	10	1.216216216	0	0	HH154.O-245	3
239	2	0	1	0	1989	1	1989	1990	1	2	N-15	0	0	0	0	21143	25	10	1.216216216	1	0	HH154.O-245	3
239	2	0	1	0	1990	2	1990	1991	2	3	N-15	0	0	0	0	21143	25	11	1.243243243	1	0	HH154.O-245	3
239	2	0	1	0	1991	3	1991	1992	3	4	N-15	0	0	0	0	21143	25	10	1.3	1	0	HH154.O-245	2
239	2	0	1	0	1992	4	1992	1993	4	5	N-15	0	0	0	0	21143	25	9	1.258064516	1	0	HH154.O-245	2
240	1	1	0	0	1990	0	1990	1991	0	1	N-15	0	0	1	0	21143	27	11	1.243243243	1	0	HH154.O-245	3
240	1	1	0	0	1991	1	1991	1992	1	2	N-15	0	0	0	0	21143	27	10	1.3	1	0	HH154.O-245	2
240	1	1	0	0	1992	2	1992	1993	2	3	N-15	0	0	0	0	21143	27	9	1.258064516	1	0	HH154.O-245	2
240	1	1	0	0	1993	3	1993	1994	3	4	N-33	0	0	0	0	11766	27	6	1.352941176	0	0	HH237	2
240	1	1	0	0	1994	4	1994	1995	4	5	N-33	0	0	0	0	11766	27	6	1.333333333	0	0	HH237	2
241	1	1	0	0	1976	0	1976	1977	0	1	N-35	0	0	1	0	25404	26	11	1.25	0	0	HH243.O-288	4
241	1	1	0	0	1977	1	1977	1978	1	2	N-35	0	0	0	0	15638	26	10	1.264705882	0	0	HH243.O-288	4
241	1	1	0	0	1978	2	1978	1979	2	3	N-35	0	0	0	0	15638	26	10	1.3	0	0	HH243.O-288	4
241	1	1	0	0	1979	3	1979	1980	3	4	N-35	0	0	0	0	15638	26	10	1.242424242	0	1	HH243.O-288	4
241	1	1	0	0	1980	4	1980	1981	4	5	N-35	0	0	0	0	29115	26	11	1.225	0	1	HH243.O-288	4
242	2	0	1	0	1976	0	1976	1977	0	1	N-42	0	0	1	0	7657	31	5	1.294117647	0	0	HH271	4
242	2	0	1	0	1977	1	1977	1978	1	2	N-42	0	0	0	0	7657	31	5	1.294117647	0	0	HH271	4
242	2	0	1	0	1978	2	1978	1979	2	3	N-42	0	0	0	0	7657	31	6	1.315789474	0	0	HH271	4
242	2	0	1	0	1979	3	1979	1980	3	4	N-42	0	0	0	0	7657	31	6	1.3	0	1	HH271	4
242	2	0	1	0	1980	4	1980	1981	4	5	N-42	0	0	0	0	7657	31	6	1.238095238	0	1	HH271	4
246	2	0	1	0	2000	0	2000	2001	0	1	N-35	0	0	1	0	23695	24	10	1.205128205	0	0	HH243.O-288	2
246	2	0	1	0	2001	1	2001	2002	1	2	N-35	0	0	0	0	13904	24	7	1.147058824	0	0	HH243.O-288	1
246	2	0	1	0	2002	2	2002	2003	2	3	N-35	0	0	0	0	13904	24	7	1.147058824	0	0	HH243.O-288	1
246	2	0	1	0	2003	3	2003	2004	3	4	N-35	0	0	0	0	13904	24	7	1.147058824	0	0	HH243.O-288	1
246	2	0	1	0	2004	4	2004	2005	4	5	N-35	0	0	0	0	13904	24	7	1.181818182	0	0	HH243.O-288	1
247	1	1	0	0	1995	0	1995	1996	0	1	N-35	0	0	1	0	13904	19	7	1.178571429	0	0	HH243.O-288	2
247	1	1	0	0	1996	1	1996	1997	1	2	N-35	0	0	0	0	13904	19	7	1.15625	0	0	HH243.O-288	2
247	1	1	0	0	1997	2	1997	1998	2	3	N-35	0	0	0	0	13904	19	7	1.15625	0	0	HH243.O-288	2
247	1	1	0	0	1998	3	1998	1999	3	4	N-35	0	0	0	0	22900	19	9	1.179487179	0	0	HH243.O-288	2
247	1	1	0	0	1999	4	1999	2000	4	5	N-35	0	0	0	0	22900	19	9	1.179487179	0	0	HH243.O-288	2
25	1	1	0	0	1983	0	1983	1984	0	1	Y-75-b	0	0	1	0	23945	19	17	1.267857143	0	1	HH490.487	3
25	1	1	0	0	1984	1	1984	1985	1	2	Y-75-b	0	0	0	0	23945	19	16	1.233333333	0	1	HH23.O-206	3
25	1	1	0	0	1985	2	1985	1986	2	3	Y-75-b	0	0	0	0	23945	19	15	1.203125	0	1	HH23.O-206	3
25	1	1	0	0	1986	3	1986	1987	3	4	Y-75-b	0	0	0	0	23945	19	15	1.216666667	0	1	HH23.O-206	3
25	1	1	0	0	1987	4	1987	1988	4	5	Y-75-b	0	0	0	0	23945	19	14	1.25	0	0	HH23.O-206	3
250	2	0	1	0	1988	0	1988	1989	0	1	N-36	0	0	1	0	19616	19	5	1.125	0	0	HH248.O178	3
250	2	0	1	0	1989	1	1989	1990	1	2	N-36	0	0	0	0	19616	19	5	1.107142857	1	0	HH248.O178	3
250	2	0	1	0	1990	2	1990	1991	2	3	N-36	0	0	0	0	19616	19	5	1.107142857	1	0	HH248.O178	3
250	2	0	1	0	1991	3	1991	1992	3	4	N-36	0	0	0	0	19616	19	5	1.107142857	1	0	HH248.O178	2
250	2	0	1	0	1992	4	1992	1993	4	5	N-36	0	0	0	0	19616	19	5	1.107142857	1	0	HH248.O178	2
255	1	1	0	0	1993	0	1993	1994	0	1	N-38	0	0	1	0	24149	29	8	1.139534884	0	0	HH252.O-303	2
255	1	1	0	0	1994	1	1994	1995	1	2	N-38	0	0	0	0	24149	29	8	1.15	0	0	HH252.O-303	2
255	1	1	0	0	1995	2	1995	1996	2	3	N-38	0	0	0	0	24149	29	11	1.214285714	0	0	HH252.O-303	2
255	1	1	0	0	1996	3	1996	1997	3	4	N-38	0	0	0	0	24149	29	10	1.216216216	0	0	HH252.O-303	2
255	1	1	0	0	1997	4	1997	1998	4	5	N-38	0	0	0	0	24149	29	10	1.216216216	0	0	HH252.O-303	2
257	2	0	1	0	1998	0	1998	1999	0	1	N-38	0	0	1	0	15153	25	10	1.235294118	0	0	HH252.O-303	2
257	2	0	1	0	1999	1	1999	2000	1	2	N-38	0	0	0	0	15153	25	11	1.216216216	0	0	HH252.O-303	2
257	2	0	1	0	2000	2	2000	2001	2	3	N-38	0	0	0	0	11867	25	7	1.208333333	0	0	HH252.O-303	2
257	2	0	1	0	2001	3	2001	2002	3	4	N-38	0	0	0	0	21658	25	12	1.208333333	0	0	HH252.O-303	1
257	2	0	1	0	2002	4	2002	2003	4	5	N-38	0	0	0	0	21658	25	12	1.183673469	0	0	HH252.O-303	1
258	2	0	1	0	1999	0	1999	2000	0	1	N-38	0	0	1	0	15153	26	11	1.216216216	0	0	HH252.O-303	2
258	2	0	1	0	2000	1	2000	2001	1	2	N-38	0	0	0	0	11867	26	7	1.208333333	0	0	HH252.O-303	2
258	2	0	1	0	2001	2	2001	2002	2	3	N-38	0	0	0	0	21658	26	12	1.208333333	0	0	HH252.O-303	1
258	2	0	1	0	2002	3	2002	2003	3	4	N-38	0	0	0	0	21658	26	12	1.183673469	0	0	HH252.O-303	1
258	2	0	1	0	2003	4	2003	2004	4	5	N-38	0	0	0	0	11867	26	8	1.11627907	0	0	HH252.O-303	1
26	2	0	1	0	1989	0	1989	1990	0	1	Y-75-b	0	0	1	0	23945	25	11	1.256410256	1	0	HH23.O-206	3
26	2	0	1	0	1990	1	1990	1991	1	2	Y-75-b	0	0	0	0	23945	25	11	1.243902439	1	0	HH23.O-206	3
26	2	0	1	0	1991	2	1991	1992	2	3	Y-75-b	0	0	0	0	23945	25	11	1.27027027	1	0	HH23.O-206	2
26	2	0	1	0	1992	3	1992	1993	3	4	Y-75-b	0	0	0	0	23945	25	11	1.225	1	0	HH23.O-206	2
26	2	0	1	0	1993	4	1993	1994	4	5	M-07	0	0	0	0	8515	25	6	1.294117647	0	0	HH23.O-206	2
261	1	1	0	0	1985	0	1985	1986	0	1	N-39	0	0	1	0	27811	21	7	1.260869565	0	1	HH259.O-275	3
261	1	1	0	0	1986	1	1986	1987	1	2	N-39	0	0	0	0	30111	21	6	1.217391304	0	1	HH259.O-275	3
261	1	1	0	0	1987	2	1987	1988	2	3	N-39	0	0	0	0	30111	21	7	1.260869565	0	0	HH259.O-275	3
261	1	1	0	0	1988	3	1988	1989	3	4	N-39	0	0	0	0	13405	21	7	1.333333333	0	0	HH259.O-275	3
261	1	1	0	0	1989	4	1989	1990	4	5	N-39	0	0	0	0	13405	21	6	1.227272727	1	0	HH259.O-275	3
262	1	1	0	0	1987	0	1987	1988	0	1	N-39	0	0	1	0	30111	23	7	1.260869565	0	0	HH259.O-275	3
262	1	1	0	0	1988	1	1988	1989	1	2	N-39	0	0	0	0	13405	23	7	1.333333333	0	0	HH259.O-275	3
262	1	1	0	0	1989	2	1989	1990	2	3	N-39	0	0	0	0	13405	23	6	1.227272727	1	0	HH259.O-275	3
262	1	1	0	0	1990	3	1990	1991	3	4	N-39	0	0	0	0	13405	23	7	1.272727273	1	0	HH259.O-275	3
262	1	1	0	0	1991	4	1991	1992	4	5	N-39	0	0	0	0	15174	23	10	1.526315789	1	0	HH259.O-275	2
263	1	1	0	0	1990	0	1990	1991	0	1	N-39	0	0	1	0	13405	26	7	1.272727273	1	0	HH259.O-275	3
263	1	1	0	0	1991	1	1991	1992	1	2	N-39	0	0	0	0	15174	26	10	1.526315789	1	0	HH259.O-275	2
263	1	1	0	0	1992	2	1992	1993	2	3	N-39	0	0	0	0	15174	26	9	1.692307692	1	0	HH259.O-275	2
263	1	1	0	0	1993	3	1993	1994	3	4	N-39	0	0	0	0	15174	26	9	1.5625	0	0	HH259.O-275	2
263	1	1	0	0	1994	4	1994	1995	4	5	N-39	0	0	0	0	15174	26	11	1.458333333	0	0	HH259.O-275	2
264	1	1	0	0	1994	0	1994	1995	0	1	N-39	0	0	1	0	15174	28	11	1.458333333	0	0	HH259.O-275	2
264	1	1	0	0	1995	1	1995	1996	1	2	N-39	0	0	0	0	22320	28	12	1.297297297	0	0	HH259.O-275	2
264	1	1	0	0	1996	2	1996	1997	2	3	N-39	0	0	0	0	22320	28	12	1.275	0	0	HH259.O-275	2
264	1	1	0	0	1997	3	1997	1998	3	4	N-39	0	0	0	0	15174	28	7	1.333333333	0	0	HH259.O-275	2
264	1	1	0	0	1998	4	1998	1999	4	5	N-39	0	0	0	0	15174	28	7	1.333333333	0	0	HH259.O-275	2
266	1	1	0	0	1989	4	1989	1990	4	5	N-40	1	0	0	0	1734	31	3	1.222222222	1	0	HH265	3
267	2	0	1	0	1988	0	1988	1989	0	1	Y-03	0	0	1	0	3714	18	3	1.6	0	0	HH289	3
267	2	0	1	0	1989	1	1989	1990	1	2	Y-03	0	0	0	0	3714	18	3	1.428571429	1	0	HH289	3
267	2	0	1	0	1990	2	1990	1991	2	3	Y-03	0	0	0	0	3714	18	4	1.444444444	1	0	HH289	3
267	2	0	1	0	1991	3	1991	1992	3	4	Y-03	0	0	0	0	3714	18	4	1.444444444	1	0	HH289	2
267	2	0	1	0	1992	4	1992	1993	4	5	Y-03	0	0	0	0	3714	18	5	1.555555556	1	0	HH289	2
268	1	1	0	0	1971	2	1971	1972	2	3	N-42	0	0	0	0	6679	24	4	1.307692308	0	0	HH271	4
268	1	1	0	0	1972	3	1972	1973	3	4	N-42	0	0	0	0	6679	24	4	1.307692308	1	0	HH271	4
268	1	1	0	0	1973	4	1973	1974	4	5	N-42	0	0	0	0	7657	24	4	1.307692308	0	0	HH271	4
27	1	1	0	0	1974	0	1974	1975	0	1	Y-47	0	0	1	0	17142	30	11	1.392857143	0	0	HH27.31.O-189	4
27	1	1	0	0	1975	1	1975	1976	1	2	Y-47	0	0	0	0	17142	30	11	1.392857143	1	0	HH27.31.O-189	4
27	1	1	0	0	1976	2	1976	1977	2	3	Y-47	0	0	0	0	17142	30	12	1.352941176	0	0	HH27.31.O-189	4
27	1	1	0	0	1977	3	1977	1978	3	4	Y-47	0	0	0	0	17142	30	12	1.333333333	0	0	HH27.31.O-189	4
27	1	1	0	0	1978	4	1978	1979	4	5	Y-47	0	0	0	0	17142	30	12	1.315789474	0	0	HH27.31.O-189	4
270	2	0	1	0	1990	0	1990	1991	0	1	N-42	0	0	1	0	14941	45	7	1.185185185	1	0	HH271	3
270	2	0	1	0	1991	1	1991	1992	1	2	N-41	0	0	0	0	7657	45	3	1.333333333	1	0	HH268	2
270	2	0	1	0	1992	2	1992	1993	2	3	N-41	0	0	0	0	7657	45	3	1.333333333	1	0	HH268	2
270	2	0	1	0	1993	3	1993	1994	3	4	N-41	0	0	0	0	7657	45	3	1.333333333	0	0	HH268	2
270	2	0	1	0	1994	4	1994	1995	4	5	N-41	0	0	0	0	7657	45	3	1.272727273	0	0	HH268	2
276	1	1	0	0	1987	4	1987	1988	4	5	N-44	1	0	0	0	7540	32	8	1.222222222	0	0	HH274	3
28	2	0	1	0	1976	0	1976	1977	0	1	A	0	0	1	0	36505	15	11	1.261363642	0	0	HH358.O-384	4
28	2	0	1	0	1977	1	1977	1978	1	2	A	0	0	0	0	36505	15	12	1.27272728	0	0	HH358.O-384	4
28	2	0	1	0	1978	2	1978	1979	2	3	A	0	0	0	0	36505	15	11	1.261363642	0	0	HH358.O-384	4
28	2	0	1	0	1979	3	1979	1980	3	4	A	0	0	0	0	36505	15	11	1.329268298	0	1	HH358.O-384	4
28	2	0	1	0	1980	4	1980	1981	4	5	A	0	0	0	0	36505	15	11	1.200000014	0	1	HH358.O-384	4
280	1	1	0	0	1986	0	1986	1987	0	1	Y-37	0	0	1	0	26658	23	15	1.224137931	0	1	HH467.O-039	3
280	1	1	0	0	1987	1	1987	1988	1	2	Y-37	0	0	0	0	30422	23	18	1.227272733	0	0	HH467.O-039	3
280	1	1	0	0	1988	2	1988	1989	2	3	Y-37	0	0	0	0	30422	23	19	1.225352116	0	0	HH467.O-039	3
280	1	1	0	0	1989	3	1989	1990	3	4	Y-37	0	0	0	0	30422	23	20	1.223684211	1	0	HH467.O-039	3
280	1	1	0	0	1990	4	1990	1991	4	5	Y-37	0	0	0	0	26658	23	19	1.217391306	1	0	HH467.O-039	3
281	2	0	1	0	1989	0	1989	1990	0	1	Y-37	0	0	1	0	30422	26	20	1.223684211	1	0	HH467.O-039	3
281	2	0	1	0	1990	1	1990	1991	1	2	Y-37	0	0	0	0	26658	26	19	1.217391306	1	0	HH467.O-039	3
281	2	0	1	0	1991	2	1991	1992	2	3	N-39	0	0	0	0	15174	26	10	1.526315789	1	0	HH259.O-275	2
281	2	0	1	0	1992	3	1992	1993	3	4	N-39	0	0	0	0	15174	26	9	1.692307692	1	0	HH259.O-275	2
281	2	0	1	0	1993	4	1993	1994	4	5	N-39	0	0	0	0	15174	26	9	1.5625	0	0	HH259.O-275	2
284	1	1	0	0	1986	0	1986	1987	0	1	Y-44	0	0	1	0	22748	25	9	1.321428571	0	1	HH511.O-535	3
284	1	1	0	0	1987	1	1987	1988	1	2	Y-44	0	0	0	0	22748	25	9	1.3	0	0	HH511.O-535	3
284	1	1	0	0	1988	2	1988	1989	2	3	Y-44	0	0	0	0	17231	25	7	1.304347826	0	0	HH511.O-535	3
284	1	1	0	0	1989	3	1989	1990	3	4	Y-44	0	0	0	0	17231	25	7	1.28	1	0	HH511.O-535	3
284	1	1	0	0	1990	4	1990	1991	4	5	Y-01	0	0	0	0	5916	25	5	1.454545455	1	0	HH282	3
287	2	0	1	0	1990	0	1990	1991	0	1	Y-32	0	0	1	0	27416	25	7	1.166666667	1	0	HH436	3
287	2	0	1	0	1991	1	1991	1992	1	2	Y-32	0	0	0	0	27416	25	7	1.151515152	1	0	HH436	2
287	2	0	1	0	1992	2	1992	1993	2	3	Y-32	0	0	0	0	27416	25	7	1.151515152	1	0	HH436	2
287	2	0	1	0	1993	3	1993	1994	3	4	Y-32	0	0	0	0	27416	25	7	1.151515152	0	0	HH436	2
287	2	0	1	0	1994	4	1994	1995	4	5	Y-32	0	0	0	0	27416	25	8	1.181818182	0	0	HH436	2
288	1	1	0	0	1994	0	1994	1995	0	1	Y-32	0	0	1	0	27416	29	8	1.181818182	0	0	HH436	2
288	1	1	0	0	1995	1	1995	1996	1	2	Y-32	0	0	0	0	27416	29	8	1.171428571	0	0	HH436	2
288	1	1	0	0	1996	2	1996	1997	2	3	Y-32	0	0	0	0	27416	29	8	1.153846154	0	0	HH436	2
288	1	1	0	0	1997	3	1997	1998	3	4	Y-32	0	0	0	0	27416	29	8	1.153846154	0	0	HH436	2
288	1	1	0	0	1998	4	1998	1999	4	5	Y-32	0	0	0	0	27416	29	8	1.153846154	0	0	HH436	2
289	1	1	0	0	1971	2	1971	1972	2	3	B	0	0	0	0	24559	25	7	1.147058824	0	0	HH376.374	4
289	1	1	0	0	1972	3	1972	1973	3	4	B	0	0	0	0	24559	25	7	1.147058824	1	0	HH376.374	4
289	1	1	0	0	1973	4	1973	1974	4	5	B	0	0	0	0	24559	25	7	1.135135135	0	0	HH376.374	4
29	2	0	1	0	1996	0	1996	1997	0	1	M-09	0	0	1	0	17741	20	5	1.107142857	0	0	HH27.31.O-189	2
29	2	0	1	0	1997	1	1997	1998	1	2	M-09	0	0	0	0	17741	20	5	1.107142857	0	0	HH27.31.O-189	2
29	2	0	1	0	1998	2	1998	1999	2	3	M-09	0	0	0	0	17741	20	6	1.142857143	0	0	HH27.31.O-189	2
29	2	0	1	0	1999	3	1999	2000	3	4	M-09	0	0	0	0	17741	20	6	1.133333333	0	0	HH27.31.O-189	2
29	2	0	1	0	2000	4	2000	2001	4	5	M-09	0	0	0	0	13300	20	6	1.133333333	0	0	HH27.31.O-189	2
290	2	0	1	0	1971	1	1971	1972	1	2	N-15	0	0	0	0	21143	34	6	1.277777778	0	0	HH154.O-245	4
290	2	0	1	0	1972	2	1972	1973	2	3	N-15	0	0	0	0	21143	34	8	1.3	1	0	HH154.O-245	4
290	2	0	1	0	1973	3	1973	1974	3	4	N-15	0	0	0	0	21143	34	8	1.3	0	0	HH154.O-245	4
290	2	0	1	0	1974	4	1974	1975	4	5	N-15	0	0	0	0	21143	34	8	1.272727273	0	0	HH154.O-245	4
291	2	0	1	0	1990	0	1990	1991	0	1	Y-03	0	0	1	0	3714	20	4	1.444444444	1	0	HH289	3
291	2	0	1	0	1991	1	1991	1992	1	2	Y-03	0	0	0	0	3714	20	4	1.444444444	1	0	HH289	2
291	2	0	1	0	1992	2	1992	1993	2	3	Y-03	0	0	0	0	3714	20	5	1.555555556	1	0	HH289	2
291	2	0	1	0	1993	3	1993	1994	3	4	Y-03	0	0	0	0	3714	20	5	1.555555556	0	0	HH289	2
291	2	0	1	0	1994	4	1994	1995	4	5	Y-03	0	0	0	0	3714	20	5	1.454545455	0	0	HH289	2
292	1	1	0	0	1992	0	1992	1993	0	1	Y-03	0	0	1	0	3714	22	5	1.555555556	1	0	HH289	2
292	1	1	0	0	1993	1	1993	1994	1	2	Y-03	0	0	0	0	3714	22	5	1.555555556	0	0	HH289	2
292	1	1	0	0	1994	2	1994	1995	2	3	Y-03	0	0	0	0	3714	22	5	1.454545455	0	0	HH289	2
292	1	1	0	0	1995	3	1995	1996	3	4	Y-03	0	0	0	0	3714	22	5	1.384615385	0	0	HH289	2
292	1	1	0	0	1996	4	1996	1997	4	5	Y-03	0	0	0	0	3714	22	5	1.384615385	0	0	HH289	2
293	1	1	0	0	1974	0	1974	1975	0	1	Y-07	0	0	1	0	36921	26	11	1.243243243	0	0	HH303.O-047	4
293	1	1	0	0	1975	1	1975	1976	1	2	Y-07	0	0	0	0	36921	26	11	1.277777778	1	0	HH303.O-047	4
293	1	1	0	0	1976	2	1976	1977	2	3	Y-07	0	0	0	0	36921	26	10	1.272727273	0	0	HH303.O-047	4
293	1	1	0	0	1977	3	1977	1978	3	4	Y-07	0	0	0	0	36921	26	11	1.285714286	0	0	HH303.O-047	4
293	1	1	0	0	1978	4	1978	1979	4	5	Y-07	0	0	0	0	36921	26	12	1.315789474	0	0	HH303.O-047	4
294	2	0	1	0	1978	0	1978	1979	0	1	Y-62	0	0	1	0	16055	29	7	1.25	0	0	HH611.O-521	4
294	2	0	1	0	1979	1	1979	1980	1	2	Y-62	0	0	0	0	16055	29	7	1.233333333	0	1	HH611.O-521	4
294	2	0	1	0	1980	2	1980	1981	2	3	Y-62	0	0	0	0	16055	29	8	1.25	0	1	HH611.O-521	4
294	2	0	1	0	1981	3	1981	1982	3	4	Y-62	0	0	0	0	16055	29	7	1.2	0	1	HH611.O-521	3
294	2	0	1	0	1982	4	1982	1983	4	5	Y-62	0	0	0	0	16055	29	8	1.193548387	0	1	HH611.O-521	3
295	1	1	0	0	1997	0	1997	1998	0	1	Y-04	0	0	1	0	5716	19	3	1.428571429	0	0	HH293	2
295	1	1	0	0	1998	1	1998	1999	1	2	Y-04	0	0	0	0	5716	19	3	1.333333333	0	0	HH293	2
295	1	1	0	0	1999	2	1999	2000	2	3	Y-04	0	0	0	0	5716	19	3	1.272727273	0	0	HH293	2
295	1	1	0	0	2000	3	2000	2001	3	4	Y-04	0	0	0	0	5716	19	4	1.363636364	0	0	HH293	2
295	1	1	0	0	2001	4	2001	2002	4	5	Y-04	0	0	0	0	5716	19	4	1.363636364	0	0	HH293	1
296	2	0	1	0	2000	0	2000	2001	0	1	Y-04	0	0	1	0	5716	22	4	1.363636364	0	0	HH293	2
296	2	0	1	0	2001	1	2001	2002	1	2	Y-04	0	0	0	0	5716	22	4	1.363636364	0	0	HH293	1
296	2	0	1	0	2002	2	2002	2003	2	3	Y-04	0	0	0	0	5716	22	4	1.363636364	0	0	HH293	1
296	2	0	1	0	2003	3	2003	2004	3	4	Y-04	0	0	0	0	5716	22	4	1.307692308	0	0	HH293	1
296	2	0	1	0	2004	4	2004	2005	4	5	Y-04	0	0	0	0	5716	22	4	1.266666667	0	0	HH293	1
299	2	0	1	0	1987	0	1987	1988	0	1	Y-13	0	0	1	0	20549	27	9	1.162790698	0	0	HH297	3
299	2	0	1	0	1988	1	1988	1989	1	2	Y-13	0	0	0	0	20549	27	10	1.186046512	0	0	HH297	3
299	2	0	1	0	1989	2	1989	1990	2	3	Y-76-b	0	0	0	0	18719	27	10	1.290322581	1	0	HH297	3
299	2	0	1	0	1990	3	1990	1991	3	4	Y-76-b	0	0	0	0	18719	27	10	1.344827586	1	0	HH297	3
299	2	0	1	0	1991	4	1991	1992	4	5	Y-76-b	0	0	0	0	18719	27	11	1.3125	1	0	HH297	2
3	2	0	1	0	1994	0	1994	1995	0	1	M-02	0	0	1	0	12833	15	8	1.583333333	0	0	HHO-001	2
3	2	0	1	0	1995	1	1995	1996	1	2	M-02	0	0	0	0	12833	15	8	1.583333333	0	0	HHO-001	2
3	2	0	1	0	1996	2	1996	1997	2	3	M-02	0	0	0	0	12833	15	8	1.466666667	0	0	HHO-001	2
3	2	0	1	0	1997	3	1997	1998	3	4	M-02	0	0	0	0	12833	15	8	1.411764706	0	0	HHO-001	2
3	2	0	1	0	1998	4	1998	1999	4	5	M-02	0	0	0	0	12833	15	8	1.368421053	0	0	HHO-001	2
30	2	0	1	0	1998	0	1998	1999	0	1	M-09	0	0	1	0	17741	22	6	1.142857143	0	0	HH27.31.O-189	2
30	2	0	1	0	1999	1	1999	2000	1	2	M-09	0	0	0	0	17741	22	6	1.133333333	0	0	HH27.31.O-189	2
30	2	0	1	0	2000	2	2000	2001	2	3	M-09	0	0	0	0	13300	22	6	1.133333333	0	0	HH27.31.O-189	2
30	2	0	1	0	2001	3	2001	2002	3	4	M-09	0	0	0	0	13300	22	6	1.125	0	0	HH27.31.O-189	1
30	2	0	1	0	2002	4	2002	2003	4	5	M-09	0	0	0	0	13300	22	6	1.125	0	0	HH27.31.O-189	1
302	1	1	0	0	1986	0	1986	1987	0	1	Y-47	0	0	1	0	30869	34	15	1.222222222	0	1	HH27.31.O-189	3
302	1	1	0	0	1987	1	1987	1988	1	2	Y-06	0	0	0	0	8448	34	7	1.238095238	0	0	HH300	3
302	1	1	0	0	1988	2	1988	1989	2	3	Y-06	0	0	0	0	8448	34	7	1.238095238	0	0	HH300	3
302	1	1	0	0	1989	3	1989	1990	3	4	Y-06	0	0	0	0	8448	34	6	1.210526316	1	0	HH300	3
302	1	1	0	0	1990	4	1990	1991	4	5	Y-06	0	0	0	0	11171	34	6	1.210526316	1	0	HH300	3
305	1	1	0	0	1983	0	1983	1984	0	1	Y-07	0	0	1	0	36921	35	13	1.275	0	1	HH303.O-047	3
305	1	1	0	0	1984	1	1984	1985	1	2	Y-07	0	0	0	0	36921	35	13	1.244444444	0	1	HH303.O-047	3
305	1	1	0	0	1985	2	1985	1986	2	3	Y-07	0	0	0	0	47189	35	14	1.230769231	0	1	HH303.O-047	3
305	1	1	0	0	1986	3	1986	1987	3	4	Y-07	0	0	0	0	47189	35	15	1.265306127	0	1	HH303.O-047	3
305	1	1	0	0	1987	4	1987	1988	4	5	Y-07	0	0	0	0	47189	35	19	1.278688525	0	0	HH303.O-047	3
306	1	1	0	0	1991	0	1991	1992	0	1	Y-07	0	0	1	0	47162	22	16	1.32	1	0	HH303.O-047	2
306	1	1	0	0	1992	1	1992	1993	1	2	Y-07	0	0	0	0	47162	22	15	1.29787234	1	0	HH303.O-047	2
306	1	1	0	0	1993	2	1993	1994	2	3	Y-07	0	0	0	0	22368	22	9	1.476190476	0	0	HH303.O-047	2
306	1	1	0	0	1994	3	1994	1995	3	4	Y-07	0	0	0	0	22368	22	9	1.4	0	0	HH303.O-047	2
306	1	1	0	0	1995	4	1995	1996	4	5	Y-07	0	0	0	0	22368	22	8	1.454545455	0	0	HH303.O-047	2
307	2	0	1	0	1984	0	1984	1985	0	1	N-19	0	0	1	0	22154	40	7	1.25	0	1	HH159.O-250	3
307	2	0	1	0	1985	1	1985	1986	1	2	N-19	0	0	0	0	22154	40	7	1.227272727	0	1	HH159.O-250	3
307	2	0	1	0	1986	2	1986	1987	2	3	N-19	0	0	0	0	22154	40	8	1.272727273	0	1	HH159.O-250	3
307	2	0	1	0	1987	3	1987	1988	3	4	N-19	0	0	0	0	22154	40	9	1.318181818	0	0	HH159.O-250	3
307	2	0	1	0	1988	4	1988	1989	4	5	N-19	0	0	0	0	22154	40	11	1.258064516	0	0	HH159.O-250	3
308	1	1	0	0	1971	4	1971	1972	4	5	Y-60	0	0	0	0	67200	37	14	1.192982456	0	0	HH520.O-337	4
309	2	0	1	0	1971	4	1971	1972	4	5	A	0	0	0	0	56969	22	16	1.203296703	0	0	HH358.O-384	4
310	1	1	0	0	1992	0	1992	1993	0	1	Y-16	0	0	1	0	50407	25	9	1.205882353	1	0	HH358.O-384	2
310	1	1	0	0	1993	1	1993	1994	1	2	Y-08	0	0	0	0	27807	25	6	1.217391304	0	0	HH308	2
310	1	1	0	0	1994	2	1994	1995	2	3	Y-08	0	0	0	0	27807	25	6	1.217391304	0	0	HH308	2
310	1	1	0	0	1995	3	1995	1996	3	4	Y-08	0	0	0	0	27807	25	6	1.208333333	0	0	HH308	2
310	1	1	0	0	1996	4	1996	1997	4	5	Y-08	0	0	0	0	27807	25	5	1.173913043	0	0	HH308	2
311	2	0	1	0	2000	0	2000	2001	0	1	Y-08	0	0	1	0	27807	33	6	1.222222222	0	0	HH308	2
311	2	0	1	0	2001	1	2001	2002	1	2	Y-08	0	0	0	0	27807	33	6	1.222222222	0	0	HH308	1
311	2	0	1	0	2002	2	2002	2003	2	3	Y-08	0	0	0	0	27807	33	6	1.133333333	0	0	HH308	1
311	2	0	1	0	2003	3	2003	2004	3	4	Y-08	0	0	0	0	27807	33	6	1.133333333	0	0	HH308	1
311	2	0	1	0	2004	4	2004	2005	4	5	Y-08	0	0	0	0	27807	33	5	1.130434783	0	0	HH308	1
313	1	1	0	0	1971	0	1971	1972	0	1	Y-41-a	0	0	1	0	40371	22	8	1.266666667	0	0	HH494.500	4
313	1	1	0	0	1972	1	1972	1973	1	2	Y-29	0	0	0	0	27029	22	4	1.307692308	1	0	HH423.419	4
313	1	1	0	0	1973	2	1973	1974	2	3	Y-29	0	0	0	0	27029	22	4	1.307692308	0	0	HH423.419	4
313	1	1	0	0	1974	3	1974	1975	3	4	Y-29	0	0	0	0	27029	22	4	1.266666667	0	0	HH423.419	4
313	1	1	0	0	1975	4	1975	1976	4	5	Y-29	0	0	0	0	27029	22	5	1.333333333	1	0	HH423.419	4
314	2	0	1	0	1976	0	1976	1977	0	1	N-15	0	0	1	0	21143	40	8	1.285714286	0	0	HH154.O-245	4
314	2	0	1	0	1977	1	1977	1978	1	2	N-15	0	0	0	0	21143	40	8	1.260869565	0	0	HH154.O-245	4
314	2	0	1	0	1978	2	1978	1979	2	3	N-15	0	0	0	0	21143	40	8	1.260869565	0	0	HH154.O-245	4
314	2	0	1	0	1979	3	1979	1980	3	4	N-15	0	0	0	0	21143	40	9	1.259259259	0	1	HH154.O-245	4
314	2	0	1	0	1980	4	1980	1981	4	5	N-15	0	0	0	0	21143	40	10	1.25	0	1	HH154.O-245	4
315	2	0	1	0	1996	0	1996	1997	0	1	Y-09	0	0	1	0	8183	20	3	1.272727273	0	0	HH313	2
315	2	0	1	0	1997	1	1997	1998	1	2	Y-09	0	0	0	0	8183	20	3	1.272727273	0	0	HH313	2
315	2	0	1	0	1998	2	1998	1999	2	3	Y-09	0	0	0	0	8183	20	3	1.272727273	0	0	HH313	2
315	2	0	1	0	1999	3	1999	2000	3	4	Y-09	0	0	0	0	8183	20	3	1.272727273	0	0	HH313	2
315	2	0	1	0	2000	4	2000	2001	4	5	Y-09	0	0	0	0	8183	20	4	1.363636364	0	0	HH313	2
316	2	0	1	0	2000	0	2000	2001	0	1	Y-09	0	0	1	0	8183	24	4	1.363636364	0	0	HH313	2
316	2	0	1	0	2001	1	2001	2002	1	2	Y-09	0	0	0	0	8183	24	4	1.266666667	0	0	HH313	1
316	2	0	1	0	2002	2	2002	2003	2	3	Y-09	0	0	0	0	8183	24	4	1.266666667	0	0	HH313	1
316	2	0	1	0	2003	3	2003	2004	3	4	Y-09	0	0	0	0	8183	24	4	1.266666667	0	0	HH313	1
316	2	0	1	0	2004	4	2004	2005	4	5	Y-09	0	0	0	0	8183	24	4	1.266666667	0	0	HH313	1
317	1	1	0	0	1971	3	1971	1972	3	4	Y-60	0	0	0	0	67200	22	14	1.192982456	0	0	HH629.627	4
317	1	1	0	0	1972	4	1972	1973	4	5	Y-60	0	0	0	0	67200	22	12	1.212765957	1	0	HH629.627	4
318	2	0	1	0	1971	2	1971	1972	2	3	Y-75-a	0	0	0	0	38415	37	14	1.266666667	0	0	HH609.605	4
318	2	0	1	0	1972	3	1972	1973	3	4	Y-75-a	0	0	0	0	38415	37	15	1.302325581	1	0	HH609.605	4
318	2	0	1	0	1973	4	1973	1974	4	5	Y-75-a	0	0	0	0	38415	37	15	1.270833333	0	0	HH609.605	4
319	2	0	1	0	1989	0	1989	1990	0	1	Y-75-a	0	0	1	0	52738	20	23	1.25974026	1	0	HH609.605	3
319	2	0	1	0	1990	1	1990	1991	1	2	Y-75-a	0	0	0	0	57778	20	24	1.243589743	1	0	HH609.605	3
319	2	0	1	0	1991	2	1991	1992	2	3	Y-75-a	0	0	0	0	57778	20	25	1.261437905	1	0	HH609.605	2
319	2	0	1	0	1992	3	1992	1993	3	4	Y-65	0	0	0	0	16215	20	8	1.193548387	1	0	HH629.627	2
319	2	0	1	0	1993	4	1993	1994	4	5	F	0	0	0	0	3824	20	5	1.454545455	0	0	HH317	2
320	2	0	1	0	1991	0	1991	1992	0	1	Y-75-a	0	0	1	0	57778	22	25	1.261437905	1	0	HH609.605	2
320	2	0	1	0	1992	1	1992	1993	1	2	Y-65	0	0	0	0	16215	22	8	1.193548387	1	0	HH629.627	2
320	2	0	1	0	1993	2	1993	1994	2	3	F	0	0	0	0	3824	22	5	1.454545455	0	0	HH317	2
320	2	0	1	0	1994	3	1994	1995	3	4	Y-10	0	0	0	0	3824	22	5	1.384615385	0	0	HH317	2
320	2	0	1	0	1995	4	1995	1996	4	5	Y-10	0	0	0	0	5018	22	5	1.384615385	0	0	HH317	2
321	2	0	1	0	1993	0	1993	1994	0	1	F	0	0	1	0	3824	24	5	1.454545455	0	0	HH317	2
321	2	0	1	0	1994	1	1994	1995	1	2	Y-10	0	0	0	0	3824	24	5	1.384615385	0	0	HH317	2
321	2	0	1	0	1995	2	1995	1996	2	3	Y-10	0	0	0	0	5018	24	5	1.384615385	0	0	HH317	2
321	2	0	1	0	1996	3	1996	1997	3	4	Y-10	0	0	0	0	5018	24	5	1.384615385	0	0	HH317	2
321	2	0	1	0	1997	4	1997	1998	4	5	Y-10	0	0	0	0	5018	24	5	1.384615385	0	0	HH317	2
324	1	1	0	0	1982	0	1982	1983	0	1	Y-17	0	0	1	0	23935	28	9	1.228571429	0	1	HH366.365	3
324	1	1	0	0	1983	1	1983	1984	1	2	Y-17	0	0	0	0	23935	28	9	1.216216216	0	1	HH366.365	3
324	1	1	0	0	1984	2	1984	1985	2	3	Y-17	0	0	0	0	23935	28	9	1.177777778	0	1	HH366.365	3
324	1	1	0	0	1985	3	1985	1986	3	4	Y-17	0	0	0	0	24528	28	9	1.177777778	0	1	HH366.365	3
324	1	1	0	0	1986	4	1986	1987	4	5	Y-17	0	0	0	0	24528	28	10	1.2	0	1	HH366.365	3
325	1	1	0	0	1989	0	1989	1990	0	1	Y-11	0	0	1	0	11584	35	5	1.157894737	1	0	HH321	3
325	1	1	0	0	1990	1	1990	1991	1	2	Y-11	0	0	0	0	18200	35	5	1.157894737	1	0	HH322	3
325	1	1	0	0	1991	2	1991	1992	2	3	Y-11	0	0	0	0	18200	35	6	1.210526316	1	0	HH322	2
325	1	1	0	0	1992	3	1992	1993	3	4	Y-11	0	0	0	0	18200	35	6	1.2	1	0	HH322	2
325	1	1	0	0	1993	4	1993	1994	4	5	Y-11	0	0	0	0	18200	35	6	1.2	0	0	HH322	2
326	2	0	1	0	1991	0	1991	1992	0	1	Y-11	0	0	1	0	18200	37	6	1.210526316	1	0	HH322	2
326	2	0	1	0	1992	1	1992	1993	1	2	Y-11	0	0	0	0	18200	37	6	1.2	1	0	HH322	2
326	2	0	1	0	1993	2	1993	1994	2	3	Y-11	0	0	0	0	18200	37	6	1.2	0	0	HH322	2
326	2	0	1	0	1994	3	1994	1995	3	4	Y-11	0	0	0	0	18200	37	6	1.181818182	0	0	HH322	2
326	2	0	1	0	1995	4	1995	1996	4	5	Y-11	0	0	0	0	18200	37	6	1.181818182	0	0	HH322	2
329	1	1	0	0	1971	0	1971	1972	0	1	Y-12	0	0	1	0	14088	17	6	1.166666667	0	0	HH327	4
329	1	1	0	0	1972	1	1972	1973	1	2	Y-12	0	0	0	0	14088	17	6	1.166666667	1	0	HH327	4
329	1	1	0	0	1973	2	1973	1974	2	3	Y-12	0	0	0	0	11518	17	5	1.19047619	0	0	HH327	4
329	1	1	0	0	1974	3	1974	1975	3	4	Y-12	0	0	0	0	11518	17	5	1.173913043	0	0	HH327	4
329	1	1	0	0	1975	4	1975	1976	4	5	Y-12	0	0	0	0	11518	17	5	1.173913043	1	0	HH327	4
33	1	1	0	0	1976	0	1976	1977	0	1	Y-47	0	0	1	0	17142	32	12	1.352941176	0	0	HH27.31.O-189	4
33	1	1	0	0	1977	1	1977	1978	1	2	Y-47	0	0	0	0	17142	32	12	1.333333333	0	0	HH27.31.O-189	4
33	1	1	0	0	1978	2	1978	1979	2	3	Y-47	0	0	0	0	17142	32	12	1.315789474	0	0	HH27.31.O-189	4
33	1	1	0	0	1979	3	1979	1980	3	4	Y-47	0	0	0	0	17142	32	14	1.244897959	0	1	HH27.31.O-189	4
33	1	1	0	0	1980	4	1980	1981	4	5	Y-47	0	0	0	0	17142	32	12	1.305555556	0	1	HH27.31.O-189	4
331	1	1	0	0	1981	0	1981	1982	0	1	Y-12	0	0	1	0	11518	27	8	1.447368406	0	1	HH327	3
331	1	1	0	0	1982	1	1982	1983	1	2	Y-12	0	0	0	0	11518	27	9	1.647058801	0	1	HH327	3
331	1	1	0	0	1983	2	1983	1984	2	3	Y-12	0	0	0	0	11518	27	9	1.647058801	0	1	HH327	3
331	1	1	0	0	1984	3	1984	1985	3	4	Y-12	0	0	0	0	11518	27	7	1.263157886	0	1	HH327	3
331	1	1	0	0	1985	4	1985	1986	4	5	Y-12	0	0	0	0	11518	27	7	1.263157886	0	1	HH327	3
332	2	0	1	0	1986	0	1986	1987	0	1	Y-12	0	0	1	0	13672	32	8	1.285714276	0	1	HH327	3
332	2	0	1	0	1987	1	1987	1988	1	2	Y-12	0	0	0	0	13672	32	8	1.272727263	0	0	HH327	3
332	2	0	1	0	1988	2	1988	1989	2	3	Y-12	0	0	0	0	13672	32	7	1.272727273	0	0	HH327	3
332	2	0	1	0	1989	3	1989	1990	3	4	Y-12	0	0	0	0	13672	32	7	1.217391304	1	0	HH327	3
332	2	0	1	0	1990	4	1990	1991	4	5	Y-12	0	0	0	0	15170	32	8	1.260869565	1	0	HH327	3
333	2	0	1	0	1990	0	1990	1991	0	1	Y-12	0	0	1	0	15170	36	8	1.260869565	1	0	HH327	3
333	2	0	1	0	1991	1	1991	1992	1	2	Y-12	0	0	0	0	15170	36	8	1.230769231	1	0	HH327	2
333	2	0	1	0	1992	2	1992	1993	2	3	Y-12	0	0	0	0	15170	36	10	1.259259259	1	0	HH327	2
333	2	0	1	0	1993	3	1993	1994	3	4	Y-12	0	0	0	0	15170	36	10	1.25	0	0	HH327	2
333	2	0	1	0	1994	4	1994	1995	4	5	Y-12	0	0	0	0	15170	36	11	1.264705882	0	0	HH327	2
334	2	0	1	0	1992	0	1992	1993	0	1	Y-12	0	0	1	0	15170	21	10	1.259259259	1	0	HH327	2
334	2	0	1	0	1993	1	1993	1994	1	2	Y-12	0	0	0	0	15170	21	10	1.25	0	0	HH327	2
334	2	0	1	0	1994	2	1994	1995	2	3	Y-12	0	0	0	0	15170	21	11	1.264705882	0	0	HH327	2
334	2	0	1	0	1995	3	1995	1996	3	4	Y-12	0	0	0	0	17133	21	11	1.264705882	0	0	HH327	2
334	2	0	1	0	1996	4	1996	1997	4	5	Y-12	0	0	0	0	17133	21	10	1.216216216	0	0	HH327	2
335	1	1	0	0	1994	0	1994	1995	0	1	Y-12	0	0	1	0	15170	23	11	1.264705882	0	0	HH327	2
335	1	1	0	0	1995	1	1995	1996	1	2	Y-12	0	0	0	0	17133	23	11	1.264705882	0	0	HH327	2
335	1	1	0	0	1996	2	1996	1997	2	3	Y-12	0	0	0	0	17133	23	10	1.216216216	0	0	HH327	2
335	1	1	0	0	1997	3	1997	1998	3	4	Y-12	0	0	0	0	17133	23	10	1.216216216	0	0	HH327	2
335	1	1	0	0	1998	4	1998	1999	4	5	Y-12	0	0	0	0	17133	23	11	1.214285714	0	0	HH327	2
339	1	1	0	0	1971	2	1971	1972	2	3	Y-13	0	0	0	0	14583	19	7	1.285714286	0	0	HH337	4
339	1	1	0	0	1972	3	1972	1973	3	4	Y-13	0	0	0	0	14583	19	7	1.285714286	1	0	HH337	4
339	1	1	0	0	1973	4	1973	1974	4	5	Y-13	0	0	0	0	14583	19	7	1.285714286	0	0	HH337	4
34	2	0	1	0	1979	0	1979	1980	0	1	Y-68	0	0	1	0	16042	39	6	1.181818182	0	1	HH66.70	4
34	2	0	1	0	1980	1	1980	1981	1	2	Y-68	0	0	0	0	21862	39	6	1.181818182	0	1	HH66.70	4
34	2	0	1	0	1981	2	1981	1982	2	3	Y-68	0	0	0	0	21862	39	6	1.166666667	0	1	HH66.70	3
34	2	0	1	0	1982	3	1982	1983	3	4	Y-68	0	0	0	0	21862	39	6	1.166666667	0	1	HH66.70	3
34	2	0	1	0	1983	4	1983	1984	4	5	Y-68	0	0	0	0	32626	39	9	1.181818182	0	1	HH66.70	3
340	1	1	0	0	1974	0	1974	1975	0	1	Y-13	0	0	1	0	14583	24	8	1.304347826	0	0	HH337	4
340	1	1	0	0	1975	1	1975	1976	1	2	Y-13	0	0	0	0	20549	24	8	1.28	1	0	HH337	4
340	1	1	0	0	1976	2	1976	1977	2	3	Y-13	0	0	0	0	20549	24	8	1.259259259	0	0	HH337	4
340	1	1	0	0	1977	3	1977	1978	3	4	Y-13	0	0	0	0	20549	24	8	1.259259259	0	0	HH337	4
340	1	1	0	0	1978	4	1978	1979	4	5	Y-13	0	0	0	0	20549	24	8	1.259259259	0	0	HH337	4
341	2	0	1	0	1986	0	1986	1987	0	1	Y-13	0	0	1	0	20549	36	7	1.135135135	0	1	HH337	3
341	2	0	1	0	1987	1	1987	1988	1	2	Y-13	0	0	0	0	20549	36	9	1.162790698	0	0	HH337	3
341	2	0	1	0	1988	2	1988	1989	2	3	Y-13	0	0	0	0	20549	36	10	1.186046512	0	0	HH337	3
341	2	0	1	0	1989	3	1989	1990	3	4	Y-13	0	0	0	0	20549	36	8	1.136363636	1	0	HH337	3
341	2	0	1	0	1990	4	1990	1991	4	5	Y-13	0	0	0	0	20549	36	7	1.11627907	1	0	HH337	3
343	2	0	1	0	1996	0	1996	1997	0	1	Y-13	0	0	1	0	22723	34	13	1.15	0	0	HH337	2
343	2	0	1	0	1997	1	1997	1998	1	2	Y-13	0	0	0	0	22723	34	13	1.131147541	0	0	HH337	2
343	2	0	1	0	1998	2	1998	1999	2	3	Y-13	0	0	0	0	22723	34	13	1.131147541	0	0	HH337	2
343	2	0	1	0	1999	3	1999	2000	3	4	Y-13	0	0	0	0	11369	34	10	1.177777778	0	0	HH337	2
343	2	0	1	0	2000	4	2000	2001	4	5	Y-13	0	0	0	0	11369	34	10	1.177777778	0	0	HH337	2
344	1	1	0	0	2002	0	2002	2003	0	1	Y-13	0	0	1	0	11369	16	12	1.2	0	0	HH337	1
344	1	1	0	0	2003	1	2003	2004	1	2	Y-13	0	0	0	0	11369	16	8	1.15	0	0	HH337	1
344	1	1	0	0	2004	2	2004	2005	2	3	Y-13	0	0	0	0	11369	16	9	1.133333333	0	0	HH337	1
344	1	1	0	0	2005	3	2005	2006	3	4	Y-13	0	0	0	0	12564	16	10	1.137254902	0	0	HH337	1
344	1	1	0	0	2006	4	2006	2007	4	5	Y-13	0	0	0	0	12564	16	10	1.132075472	0	0	HH337	1
347	1	1	0	0	1971	2	1971	1972	2	3	Y-17	0	0	0	0	17714	24	5	1.19047619	0	0	HH366.365	4
347	1	1	0	0	1972	3	1972	1973	3	4	Y-17	0	0	0	0	17714	24	4	1.2	1	0	HH366.365	4
347	1	1	0	0	1973	4	1973	1974	4	5	Y-17	0	0	0	0	17714	24	4	1.176470588	0	0	HH366.365	4
348	2	0	1	0	1971	1	1971	1972	1	2	Y-75-b	0	0	0	0	23945	30	8	1.259259259	0	0	HH23.O-206	4
348	2	0	1	0	1972	2	1972	1973	2	3	Y-75-b	0	0	0	0	23945	30	9	1.275862069	1	0	HH23.O-206	4
348	2	0	1	0	1973	3	1973	1974	3	4	Y-75-b	0	0	0	0	23945	30	9	1.258064516	0	0	HH23.O-206	4
348	2	0	1	0	1974	4	1974	1975	4	5	Y-75-b	0	0	0	0	23945	30	9	1.242424242	0	0	HH23.O-206	4
349	2	0	1	0	1989	0	1989	1990	0	1	Y-14	0	0	1	0	9125	19	3	1.428571429	1	0	HH23.O-206	3
349	2	0	1	0	1990	1	1990	1991	1	2	Y-14	0	0	0	0	9125	19	4	1.444444444	1	0	HH23.O-206	3
349	2	0	1	0	1991	2	1991	1992	2	3	Y-14	0	0	0	0	9125	19	3	1.333333333	1	0	HH23.O-206	2
349	2	0	1	0	1992	3	1992	1993	3	4	Y-14	0	0	0	0	9125	19	4	1.444444444	1	0	HH23.O-206	2
349	2	0	1	0	1993	4	1993	1994	4	5	Y-14	0	0	0	0	9125	19	4	1.444444444	0	0	HH366.365	2
35	2	0	1	0	1997	0	1997	1998	0	1	M-17	0	0	1	0	7361	18	10	1.181818182	0	0	HH66.70	2
35	2	0	1	0	1998	1	1998	1999	1	2	M-17	0	0	0	0	7361	18	10	1.155555556	0	0	HH66.70	2
35	2	0	1	0	1999	2	1999	2000	2	3	M-17	0	0	0	0	7361	18	11	1.145833333	0	0	HH66.70	2
35	2	0	1	0	2000	3	2000	2001	3	4	M-11	0	0	0	0	5943	18	4	1.444444444	0	0	HH33	2
35	2	0	1	0	2001	4	2001	2002	4	5	M-11	0	0	0	0	5943	18	4	1.363636364	0	0	HH33	1
350	1	1	0	0	1992	0	1992	1993	0	1	Y-14	0	0	1	0	9125	22	4	1.444444444	1	0	HH23.O-206	2
350	1	1	0	0	1993	1	1993	1994	1	2	Y-14	0	0	0	0	9125	22	4	1.444444444	0	0	HH366.365	2
350	1	1	0	0	1994	2	1994	1995	2	3	Y-14	0	0	0	0	9125	22	4	1.363636364	0	0	HH366.365	2
350	1	1	0	0	1995	3	1995	1996	3	4	Y-14	0	0	0	0	9125	22	4	1.307692308	0	0	HH366.365	2
350	1	1	0	0	1996	4	1996	1997	4	5	Y-14	0	0	0	0	9125	22	4	1.307692308	0	0	HH366.365	2
353	1	1	0	0	1980	0	1980	1981	0	1	Y-07	0	0	1	0	36921	22	11	1.285714286	0	1	HH243.O-288	4
353	1	1	0	0	1981	1	1981	1982	1	2	Y-07	0	0	0	0	36921	22	11	1.285714286	0	1	HH243.O-288	3
353	1	1	0	0	1982	2	1982	1983	2	3	Y-07	0	0	0	0	36921	22	11	1.285714286	0	1	HH243.O-288	3
353	1	1	0	0	1983	3	1983	1984	3	4	Y-07	0	0	0	0	36921	22	13	1.275	0	1	HH243.O-288	3
353	1	1	0	0	1984	4	1984	1985	4	5	Y-07	0	0	0	0	36921	22	13	1.244444444	0	1	HH243.O-288	3
354	1	1	0	0	1986	0	1986	1987	0	1	Y-07	0	0	1	0	47189	28	15	1.265306127	0	1	HH243.O-288	3
354	1	1	0	0	1987	1	1987	1988	1	2	Y-07	0	0	0	0	47189	28	19	1.278688525	0	0	HH243.O-288	3
354	1	1	0	0	1988	2	1988	1989	2	3	Y-07	0	0	0	0	47189	28	21	1.312500007	0	0	HH243.O-288	3
354	1	1	0	0	1989	3	1989	1990	3	4	Y-07	0	0	0	0	47189	28	15	1.274509804	1	0	HH243.O-288	3
354	1	1	0	0	1990	4	1990	1991	4	5	Y-07	0	0	0	0	47162	28	15	1.283018868	1	0	HH243.O-288	3
355	1	1	0	0	1988	0	1988	1989	0	1	Y-07	0	0	1	0	47189	30	21	1.312500007	0	0	HH243.O-288	3
355	1	1	0	0	1989	1	1989	1990	1	2	Y-07	0	0	0	0	47189	30	15	1.274509804	1	0	HH243.O-288	3
355	1	1	0	0	1990	2	1990	1991	2	3	Y-07	0	0	0	0	47162	30	15	1.283018868	1	0	HH243.O-288	3
355	1	1	0	0	1991	3	1991	1992	3	4	Y-07	0	0	0	0	47162	30	16	1.32	1	0	HH243.O-288	2
355	1	1	0	0	1992	4	1992	1993	4	5	Y-07	0	0	0	0	47162	30	15	1.29787234	1	0	HH243.O-288	2
356	2	0	1	0	1980	0	1980	1981	0	1	Y-78-a	0	0	1	0	48719	16	13	1.4	0	1	HH72.O-023	4
356	2	0	1	0	1981	1	1981	1982	1	2	Y-78-a	0	0	0	0	48719	16	14	1.272727273	0	1	HH72.O-023	3
356	2	0	1	0	1982	2	1982	1983	2	3	Y-78-a	0	0	0	0	48719	16	15	1.265306122	0	1	HH72.O-023	3
356	2	0	1	0	1983	3	1983	1984	3	4	N-39	0	0	0	0	27811	16	5	1.235294118	0	1	HH259.O-275	3
356	2	0	1	0	1984	4	1984	1985	4	5	N-39	0	0	0	0	27811	16	5	1.19047619	0	1	HH259.O-275	3
357	1	1	0	0	2001	0	2001	2002	0	1	Y-15	0	0	1	0	16806	21	7	1.15625	0	0	HH351	1
357	1	1	0	0	2002	1	2002	2003	1	2	Y-15	0	0	0	0	16806	21	7	1.15625	0	0	HH351	1
357	1	1	0	0	2003	2	2003	2004	2	3	Y-15	0	0	0	0	16806	21	7	1.147058824	0	0	HH351	1
357	1	1	0	0	2004	3	2004	2005	3	4	Y-15	0	0	0	0	16806	21	7	1.147058824	0	0	HH351	1
357	1	1	0	0	2005	4	2005	2006	4	5	Y-15	0	0	0	0	16806	21	7	1.131578947	0	0	HH351	1
36	1	1	0	0	1999	0	1999	2000	0	1	M-17	0	0	1	0	7361	20	11	1.145833333	0	0	HH66.70	2
36	1	1	0	0	2000	1	2000	2001	1	2	M-11	0	0	0	0	5943	20	4	1.444444444	0	0	HH33	2
36	1	1	0	0	2001	2	2001	2002	2	3	M-11	0	0	0	0	5943	20	4	1.363636364	0	0	HH33	1
36	1	1	0	0	2002	3	2002	2003	3	4	M-11	0	0	0	0	5943	20	4	1.363636364	0	0	HH33	1
36	1	1	0	0	2003	4	2003	2004	4	5	M-11	0	0	0	0	5943	20	4	1.363636364	0	0	HH33	1
361	2	0	1	0	1974	0	1974	1975	0	1	A	0	0	1	0	30486	29	11	1.28205128	0	0	HH358.O-384	4
361	2	0	1	0	1975	1	1975	1976	1	2	A	0	0	0	0	36505	29	10	1.25609756	1	0	HH358.O-384	4
361	2	0	1	0	1976	2	1976	1977	2	3	A	0	0	0	0	36505	29	11	1.261363642	0	0	HH358.O-384	4
361	2	0	1	0	1977	3	1977	1978	3	4	A	0	0	0	0	36505	29	12	1.27272728	0	0	HH358.O-384	4
361	2	0	1	0	1978	4	1978	1979	4	5	A	0	0	0	0	36505	29	11	1.261363642	0	0	HH358.O-384	4
362	1	1	0	0	2001	0	2001	2002	0	1	Y-16	0	0	1	0	19277	27	6	1.121212121	0	0	HH358.O-384	1
362	1	1	0	0	2002	1	2002	2003	1	2	Y-16	0	0	0	0	19277	27	7	1.151515152	0	0	HH358.O-384	1
362	1	1	0	0	2003	2	2003	2004	2	3	Y-16	0	0	0	0	19277	27	7	1.142857143	0	0	HH358.O-384	1
362	1	1	0	0	2004	3	2004	2005	3	4	Y-16	0	0	0	0	19277	27	7	1.135135135	0	0	HH358.O-384	1
362	1	1	0	0	2005	4	2005	2006	4	5	Y-16	0	0	0	0	19277	27	7	1.128205128	0	0	HH358.O-384	1
363	2	0	1	0	2002	0	2002	2003	0	1	Y-16	0	0	1	0	19277	28	7	1.151515152	0	0	HH358.O-384	1
363	2	0	1	0	2003	1	2003	2004	1	2	Y-16	0	0	0	0	19277	28	7	1.142857143	0	0	HH358.O-384	1
363	2	0	1	0	2004	2	2004	2005	2	3	Y-16	0	0	0	0	19277	28	7	1.135135135	0	0	HH358.O-384	1
363	2	0	1	0	2005	3	2005	2006	3	4	Y-16	0	0	0	0	19277	28	7	1.128205128	0	0	HH358.O-384	1
363	2	0	1	0	2006	4	2006	2007	4	5	Y-16	0	0	0	0	19277	28	7	1.128205128	0	0	HH358.O-384	1
364	1	1	0	0	1990	0	1990	1991	0	1	Y-16	0	0	1	0	50407	23	8	1.2	1	0	HH358.O-384	3
364	1	1	0	0	1991	1	1991	1992	1	2	Y-16	0	0	0	0	50407	23	8	1.2	1	0	HH358.O-384	2
364	1	1	0	0	1992	2	1992	1993	2	3	Y-16	0	0	0	0	50407	23	9	1.205882353	1	0	HH358.O-384	2
364	1	1	0	0	1993	3	1993	1994	3	4	Y-16	0	0	0	0	22600	23	4	1.095238095	0	0	HH358.O-384	2
364	1	1	0	0	1994	4	1994	1995	4	5	Y-16	0	0	0	0	22600	23	4	1.086956522	0	0	HH358.O-384	2
367	1	1	0	0	1982	0	1982	1983	0	1	Y-17	0	0	1	0	23935	29	9	1.228571429	0	1	HH366.365	3
367	1	1	0	0	1983	1	1983	1984	1	2	Y-17	0	0	0	0	23935	29	9	1.216216216	0	1	HH366.365	3
367	1	1	0	0	1984	2	1984	1985	2	3	Y-17	0	0	0	0	23935	29	9	1.177777778	0	1	HH366.365	3
367	1	1	0	0	1985	3	1985	1986	3	4	Y-17	0	0	0	0	24528	29	9	1.177777778	0	1	HH366.365	3
367	1	1	0	0	1986	4	1986	1987	4	5	Y-17	0	0	0	0	24528	29	10	1.2	0	1	HH366.365	3
368	2	0	1	0	1987	0	1987	1988	0	1	Y-17	0	0	1	0	24528	33	9	1.210526316	0	0	HH366.365	3
368	2	0	1	0	1988	1	1988	1989	1	2	Y-17	0	0	0	0	16529	33	5	1.136363636	0	0	HH366.365	3
368	2	0	1	0	1989	2	1989	1990	2	3	Y-17	0	0	0	0	7404	33	4	1.105263158	1	0	HH366.365	3
368	2	0	1	0	1990	3	1990	1991	3	4	Y-17	0	0	0	0	7404	33	4	1.105263158	1	0	HH366.365	3
368	2	0	1	0	1991	4	1991	1992	4	5	Y-17	0	0	0	0	7404	33	4	1.105263158	1	0	HH366.365	2
371	1	1	0	0	1987	0	1987	1988	0	1	Y-18	0	0	1	0	18964	33	5	1.111111111	0	0	HH369.O-403	3
371	1	1	0	0	1988	1	1988	1989	1	2	Y-18	0	0	0	0	18964	33	4	1.166666667	0	0	HH369.O-403	3
371	1	1	0	0	1989	2	1989	1990	2	3	Y-18	0	0	0	0	18964	33	5	1.157894737	1	0	HH369.O-403	3
371	1	1	0	0	1990	3	1990	1991	3	4	Y-18	0	0	0	0	18964	33	5	1.157894737	1	0	HH369.O-403	3
371	1	1	0	0	1991	4	1991	1992	4	5	Y-18	0	0	0	0	18964	33	5	1.157894737	1	0	HH369.O-403	2
372	1	1	0	0	1989	0	1989	1990	0	1	Y-18	0	0	1	0	18964	35	5	1.157894737	1	0	HH369.O-403	3
372	1	1	0	0	1990	1	1990	1991	1	2	Y-18	0	0	0	0	18964	35	5	1.157894737	1	0	HH369.O-403	3
372	1	1	0	0	1991	2	1991	1992	2	3	Y-18	0	0	0	0	18964	35	5	1.157894737	1	0	HH369.O-403	2
372	1	1	0	0	1992	3	1992	1993	3	4	Y-18	0	0	0	0	18964	35	5	1.157894737	1	0	HH369.O-403	2
372	1	1	0	0	1993	4	1993	1994	4	5	Y-18	0	0	0	0	18964	35	5	1.157894737	0	0	HH369.O-403	2
373	1	1	0	0	1994	0	1994	1995	0	1	Y-18	0	0	1	0	18964	40	6	1.210526316	0	0	HH369.O-403	2
373	1	1	0	0	1995	1	1995	1996	1	2	Y-18	0	0	0	0	18964	40	6	1.2	0	0	HH369.O-403	2
373	1	1	0	0	1996	2	1996	1997	2	3	Y-18	0	0	0	0	18964	40	6	1.2	0	0	HH369.O-403	2
373	1	1	0	0	1997	3	1997	1998	3	4	Y-18	0	0	0	0	18964	40	6	1.19047619	0	0	HH369.O-403	2
373	1	1	0	0	1998	4	1998	1999	4	5	Y-18	0	0	0	0	18964	40	6	1.19047619	0	0	HH369.O-403	2
376	1	1	0	0	1980	0	1980	1981	0	1	Y-19	0	0	1	0	35490	36	16	1.211538462	0	1	HH376.374	4
376	1	1	0	0	1981	1	1981	1982	1	2	Y-19	0	0	0	0	11082	36	12	1.310344828	0	1	HH376.374	3
376	1	1	0	0	1982	2	1982	1983	2	3	Y-19	0	0	0	0	11082	36	11	1.275862069	0	1	HH376.374	3
376	1	1	0	0	1983	3	1983	1984	3	4	Y-19	0	0	0	0	11082	36	10	1.24137931	0	1	HH376.374	3
376	1	1	0	0	1984	4	1984	1985	4	5	Y-19	0	0	0	0	11082	36	11	1.258064516	0	1	HH376.374	3
378	2	0	1	0	1988	0	1988	1989	0	1	Y-19	0	0	1	0	9896	44	8	1.315789474	0	0	HH376.374	3
378	2	0	1	0	1989	1	1989	1990	1	2	Y-19	0	0	0	0	9896	44	8	1.285714286	1	0	HH376.374	3
378	2	0	1	0	1990	2	1990	1991	2	3	Y-19	0	0	0	0	19530	44	9	1.259259259	1	0	HH376.374	3
378	2	0	1	0	1991	3	1991	1992	3	4	Y-19	0	0	0	0	9896	44	6	1.181818182	1	0	HH376.374	2
378	2	0	1	0	1992	4	1992	1993	4	5	Y-19	0	0	0	0	9896	44	6	1.181818182	1	0	HH376.374	2
379	2	0	1	0	2004	0	2004	2005	0	1	Y-19	0	0	1	0	869	25	6	1.125	0	0	HH376.374	1
379	2	0	1	0	2005	1	2005	2006	1	2	Y-19	0	0	0	0	869	25	6	1.117647059	0	0	HH376.374	1
379	2	0	1	0	2006	2	2006	2007	2	3	Y-19	0	0	0	0	869	25	6	1.117647059	0	0	HH376.374	1
380	1	1	0	0	1974	1	1974	1975	1	2	Y-20	1	0	0	0	17150	22	8	1.28	0	0	HH380.O-191	4
380	1	1	0	0	1975	2	1975	1976	2	3	Y-20	0	0	0	0	17150	22	7	1.217391304	1	0	HH380.O-191	4
380	1	1	0	0	1976	3	1976	1977	3	4	Y-20	0	0	0	0	17150	22	9	1.233333333	0	0	HH380.O-191	4
380	1	1	0	0	1977	4	1977	1978	4	5	Y-20	0	0	0	0	17150	22	9	1.233333333	0	0	HH380.O-191	4
381	2	0	1	0	1972	0	1972	1973	0	1	Y-62	0	0	1	0	16055	23	5	1.210526316	1	0	HH611.O-521	4
381	2	0	1	0	1973	1	1973	1974	1	2	Y-62	0	0	0	0	16055	23	5	1.210526316	0	0	HH611.O-521	4
381	2	0	1	0	1974	2	1974	1975	2	3	Y-62	0	0	0	0	16055	23	5	1.210526316	0	0	HH611.O-521	4
381	2	0	1	0	1975	3	1975	1976	3	4	Y-62	0	0	0	0	3758	23	4	1.214285714	1	0	HH611.O-521	4
381	2	0	1	0	1976	4	1976	1977	4	5	Y-62	0	0	0	0	16055	23	6	1.185185185	0	0	HH611.O-521	4
383	1	1	0	0	1993	0	1993	1994	0	1	Y-20	0	0	1	0	20892	29	7	1.25	0	0	HH380.O-191	2
383	1	1	0	0	1994	1	1994	1995	1	2	Y-20	0	0	0	0	20892	29	8	1.269230769	0	0	HH380.O-191	2
383	1	1	0	0	1995	2	1995	1996	2	3	Y-20	0	0	0	0	20892	29	8	1.269230769	0	0	HH380.O-191	2
383	1	1	0	0	1996	3	1996	1997	3	4	Y-20	0	0	0	0	20892	29	8	1.269230769	0	0	HH380.O-191	2
383	1	1	0	0	1997	4	1997	1998	4	5	Y-20	0	0	0	0	20892	29	8	1.25	0	0	HH380.O-191	2
384	1	1	0	0	1992	0	1992	1993	0	1	Y-20	0	0	1	0	20892	20	7	1.2	1	0	HH380.O-191	2
384	1	1	0	0	1993	1	1993	1994	1	2	Y-20	0	0	0	0	20892	20	7	1.25	0	0	HH380.O-191	2
384	1	1	0	0	1994	2	1994	1995	2	3	Y-20	0	0	0	0	20892	20	8	1.269230769	0	0	HH380.O-191	2
384	1	1	0	0	1995	3	1995	1996	3	4	Y-20	0	0	0	0	20892	20	8	1.269230769	0	0	HH380.O-191	2
384	1	1	0	0	1996	4	1996	1997	4	5	Y-20	0	0	0	0	20892	20	8	1.269230769	0	0	HH380.O-191	2
385	2	0	1	0	1994	0	1994	1995	0	1	Y-20	0	0	1	0	20892	22	8	1.269230769	0	0	HH380.O-191	2
385	2	0	1	0	1995	1	1995	1996	1	2	Y-20	0	0	0	0	20892	22	8	1.269230769	0	0	HH380.O-191	2
385	2	0	1	0	1996	2	1996	1997	2	3	Y-20	0	0	0	0	20892	22	8	1.269230769	0	0	HH380.O-191	2
385	2	0	1	0	1997	3	1997	1998	3	4	Y-20	0	0	0	0	20892	22	8	1.25	0	0	HH380.O-191	2
385	2	0	1	0	1998	4	1998	1999	4	5	Y-20	0	0	0	0	20892	22	8	1.233333333	0	0	HH380.O-191	2
386	1	1	0	0	1991	0	1991	1992	0	1	Y-20	0	0	1	0	20892	27	5	1.107142857	1	0	HH380.O-191	2
386	1	1	0	0	1992	1	1992	1993	1	2	Y-20	0	0	0	0	20892	27	7	1.2	1	0	HH380.O-191	2
386	1	1	0	0	1993	2	1993	1994	2	3	Y-20	0	0	0	0	20892	27	7	1.25	0	0	HH380.O-191	2
386	1	1	0	0	1994	3	1994	1995	3	4	Y-20	0	0	0	0	20892	27	8	1.269230769	0	0	HH380.O-191	2
386	1	1	0	0	1995	4	1995	1996	4	5	Y-20	0	0	0	0	20892	27	8	1.269230769	0	0	HH380.O-191	2
388	2	0	1	0	1973	0	1973	1974	0	1	Y-55	0	0	1	0	16124	33	8	1.368421053	0	0	HH573.580	4
388	2	0	1	0	1974	1	1974	1975	1	2	Y-55	0	0	0	0	16124	33	9	1.380952381	0	0	HH573.580	4
388	2	0	1	0	1975	2	1975	1976	2	3	Y-55	0	0	0	0	16124	33	8	1.272727273	1	0	HH573.580	4
388	2	0	1	0	1976	3	1976	1977	3	4	Y-55	0	0	0	0	16124	33	7	1.227272727	0	0	HH573.580	4
388	2	0	1	0	1977	4	1977	1978	4	5	Y-55	0	0	0	0	16124	33	9	1.225806452	0	0	HH573.580	4
389	1	1	0	0	1993	0	1993	1994	0	1	Y-55	0	0	1	0	11401	20	14	1.266666667	0	0	HH573.580	2
389	1	1	0	0	1994	1	1994	1995	1	2	Y-55	0	0	0	0	11401	20	14	1.229166667	0	0	HH573.580	2
389	1	1	0	0	1995	2	1995	1996	2	3	Y-55	0	0	0	0	11401	20	13	1.208333333	0	0	HH573.580	2
389	1	1	0	0	1996	3	1996	1997	3	4	Y-55	0	0	0	0	11401	20	13	1.204081633	0	0	HH573.580	2
389	1	1	0	0	1997	4	1997	1998	4	5	Y-55	0	0	0	0	11401	20	13	1.215686275	0	0	HH573.580	2
39	1	1	0	0	1984	0	1984	1985	0	1	Y-47	0	0	1	0	26592	19	14	1.229166667	0	1	HH27.31.O-189	3
39	1	1	0	0	1985	1	1985	1986	1	2	Y-47	0	0	0	0	30869	19	14	1.203703704	0	1	HH27.31.O-189	3
39	1	1	0	0	1986	2	1986	1987	2	3	Y-47	0	0	0	0	30869	19	15	1.222222222	0	1	HH27.31.O-189	3
39	1	1	0	0	1987	3	1987	1988	3	4	Y-59	0	0	0	0	5222	19	4	1.363636364	0	0	HH37	3
39	1	1	0	0	1988	4	1988	1989	4	5	Y-59	0	0	0	0	5222	19	4	1.363636364	0	0	HH37	3
390	2	0	1	0	1999	0	1999	2000	0	1	Y-21	0	0	1	0	1375	26	4	1.307692308	0	0	HH387	2
390	2	0	1	0	2000	1	2000	2001	1	2	Y-21	0	0	0	0	4196	26	4	1.307692308	0	0	HH387	2
390	2	0	1	0	2001	2	2001	2002	2	3	Y-21	0	0	0	0	4196	26	4	1.307692308	0	0	HH387	1
390	2	0	1	0	2002	3	2002	2003	3	4	Y-21	0	0	0	0	4196	26	4	1.307692308	0	0	HH387	1
390	2	0	1	0	2003	4	2003	2004	4	5	Y-21	0	0	0	0	4196	26	4	1.222222222	0	0	HH387	1
391	1	1	0	0	1975	0	1975	1976	0	1	Y-53	0	0	1	0	18763	31	4	1.235294118	1	0	HH564.O-729	4
391	1	1	0	0	1976	1	1976	1977	1	2	Y-53	0	0	0	0	18763	31	4	1.235294118	0	0	HH564.O-729	4
391	1	1	0	0	1977	2	1977	1978	2	3	Y-53	0	0	0	0	18763	31	4	1.235294118	0	0	HH564.O-729	4
391	1	1	0	0	1978	3	1978	1979	3	4	Y-53	0	0	0	0	18763	31	4	1.235294118	0	0	HH564.O-729	4
391	1	1	0	0	1979	4	1979	1980	4	5	Y-53	0	0	0	0	18763	31	4	1.166666667	0	1	HH564.O-729	4
393	2	0	1	0	1992	0	1992	1993	0	1	Y-75-a	0	0	1	0	53954	30	23	1.260273973	1	0	HH609.605	2
393	2	0	1	0	1993	1	1993	1994	1	2	M-27	0	0	0	0	21949	30	6	1.238095238	0	0	HH120	2
393	2	0	1	0	1994	2	1994	1995	2	3	M-27	0	0	0	0	21949	30	6	1.238095238	0	0	HH120	2
393	2	0	1	0	1995	3	1995	1996	3	4	M-27	0	0	0	0	21949	30	7	1.260869565	0	0	HH120	2
393	2	0	1	0	1996	4	1996	1997	4	5	M-27	0	0	0	0	21949	30	7	1.260869565	0	0	HH120	2
394	2	0	1	0	1995	0	1995	1996	0	1	M-27	0	0	1	0	21949	33	7	1.260869565	0	0	HH120	2
394	2	0	1	0	1996	1	1996	1997	1	2	M-27	0	0	0	0	21949	33	7	1.260869565	0	0	HH120	2
394	2	0	1	0	1997	2	1997	1998	2	3	M-27	0	0	0	0	21949	33	7	1.192307692	0	0	HH120	2
394	2	0	1	0	1998	3	1998	1999	3	4	M-27	0	0	0	0	21949	33	7	1.178571429	0	0	HH120	2
394	2	0	1	0	1999	4	1999	2000	4	5	M-27	0	0	0	0	21949	33	7	1.178571429	0	0	HH120	2
397	1	1	0	0	1988	0	1988	1989	0	1	Y-23	0	0	1	0	27150	39	10	1.32	0	0	HH395	3
397	1	1	0	0	1989	1	1989	1990	1	2	Y-23	0	0	0	0	27150	39	10	1.285714286	1	0	HH395	3
397	1	1	0	0	1990	2	1990	1991	2	3	Y-23	0	0	0	0	17516	39	9	1.28	1	0	HH395	3
397	1	1	0	0	1991	3	1991	1992	3	4	Y-23	0	0	0	0	17516	39	9	1.28	1	0	HH395	2
397	1	1	0	0	1992	4	1992	1993	4	5	Y-23	0	0	0	0	17516	39	9	1.259259259	1	0	HH395	2
398	1	1	0	0	1979	0	1979	1980	0	1	Y-26-b	0	0	1	0	10764	59	9	1.171428571	0	1	HHO-040	4
398	1	1	0	0	1980	1	1980	1981	1	2	Y-30	0	0	0	0	23078	59	8	1.222222222	0	1	HH428.O-062	4
398	1	1	0	0	1981	2	1981	1982	2	3	Y-30	0	0	0	0	23078	59	8	1.222222222	0	1	HH428.O-062	3
398	1	1	0	0	1982	3	1982	1983	3	4	Y-30	0	0	0	0	23078	59	8	1.222222222	0	1	HH428.O-062	3
398	1	1	0	0	1983	4	1983	1984	4	5	Y-30	0	0	0	0	23078	59	8	1.222222222	0	1	HH428.O-062	3
4	1	1	0	0	1974	0	1974	1975	0	1	N-35	0	0	1	0	25404	24	12	1.238095238	0	0	HH243.O-288	4
4	1	1	0	0	1975	1	1975	1976	1	2	N-35	0	0	0	0	25404	24	11	1.25	1	0	HH243.O-288	4
4	1	1	0	0	1976	2	1976	1977	2	3	N-35	0	0	0	0	25404	24	11	1.25	0	0	HH243.O-288	4
4	1	1	0	0	1977	3	1977	1978	3	4	N-35	0	0	0	0	15638	24	10	1.264705882	0	0	HH243.O-288	4
4	1	1	0	0	1978	4	1978	1979	4	5	N-35	0	0	0	0	15638	24	10	1.3	0	0	HH243.O-288	4
40	2	0	1	0	1989	0	1989	1990	0	1	Y-59	0	0	1	0	5222	24	5	1.454545455	1	0	HH37	3
40	2	0	1	0	1990	1	1990	1991	1	2	Y-59	0	0	0	0	5222	24	5	1.384615385	1	0	HH37	3
40	2	0	1	0	1991	2	1991	1992	2	3	Y-59	0	0	0	0	5222	24	6	1.352941176	1	0	HH37	2
40	2	0	1	0	1992	3	1992	1993	3	4	Y-59	0	0	0	0	5222	24	5	1.333333333	1	0	HH37	2
40	2	0	1	0	1993	4	1993	1994	4	5	M-12	0	0	0	0	5222	24	5	1.333333333	0	0	HH37	2
400	2	0	1	0	2001	0	2001	2002	0	1	Y-23	0	0	1	0	19597	22	7	1.161290323	0	0	HH395	1
400	2	0	1	0	2002	1	2002	2003	1	2	Y-23	0	0	0	0	19597	22	7	1.161290323	0	0	HH395	1
400	2	0	1	0	2003	2	2003	2004	2	3	Y-23	0	0	0	0	19597	22	7	1.151515152	0	0	HH395	1
400	2	0	1	0	2004	3	2004	2005	3	4	Y-23	0	0	0	0	19597	22	8	1.136363636	0	0	HH395	1
400	2	0	1	0	2005	4	2005	2006	4	5	Y-23	0	0	0	0	19597	22	7	1.142857143	0	0	HH395	1
401	1	1	0	0	2005	0	2005	2006	0	1	Y-23	0	0	1	0	19597	26	7	1.142857143	0	0	HH395	1
401	1	1	0	0	2006	1	2006	2007	1	2	Y-23	0	0	0	0	19597	26	7	1.142857143	0	0	HH395	1
402	1	1	0	0	1971	2	1971	1972	2	3	Y-25	0	0	0	0	16127	27	7	1.25	0	0	HH406	4
402	1	1	0	0	1972	3	1972	1973	3	4	Y-25	0	0	0	0	16127	27	7	1.230769231	1	0	HH406	4
402	1	1	0	0	1973	4	1973	1974	4	5	Y-25	0	0	0	0	16127	27	7	1.172413793	0	0	HH406	4
403	2	0	1	0	1971	0	1971	1972	0	1	Y-74	0	0	1	0	18846	28	3	1.230769231	0	0	HH675.O-442	4
403	2	0	1	0	1972	1	1972	1973	1	2	Y-74	0	0	0	0	18846	28	3	1.230769231	1	0	HH675.O-442	4
403	2	0	1	0	1973	2	1973	1974	2	3	Y-74	0	0	0	0	18846	28	3	1.2	0	0	HH675.O-442	4
403	2	0	1	0	1974	3	1974	1975	3	4	Y-74	0	0	0	0	18846	28	4	1.235294118	0	0	HH675.O-442	4
403	2	0	1	0	1975	4	1975	1976	4	5	Y-74	0	0	0	0	18846	28	5	1.294117647	1	0	HH675.O-442	4
404	2	0	1	0	1989	0	1989	1990	0	1	Y-25	0	0	1	0	19551	18	10	1.275862069	1	0	HH406	3
404	2	0	1	0	1990	1	1990	1991	1	2	Y-25	0	0	0	0	21822	18	10	1.242424242	1	0	HH406	3
404	2	0	1	0	1991	2	1991	1992	2	3	Y-25	0	0	0	0	21822	18	13	1.275	1	0	HH406	2
404	2	0	1	0	1992	3	1992	1993	3	4	Y-25	0	0	0	0	21822	18	10	1.258064516	1	0	HH406	2
404	2	0	1	0	1993	4	1993	1994	4	5	Y-25	0	0	0	0	21822	18	10	1.235294118	0	0	HH406	2
405	1	1	0	0	1991	0	1991	1992	0	1	Y-25	0	0	1	0	21822	20	13	1.275	1	0	HH406	2
405	1	1	0	0	1992	1	1992	1993	1	2	Y-25	0	0	0	0	21822	20	10	1.258064516	1	0	HH406	2
405	1	1	0	0	1993	2	1993	1994	2	3	Y-25	0	0	0	0	21822	20	10	1.235294118	0	0	HH406	2
405	1	1	0	0	1994	3	1994	1995	3	4	Y-25	0	0	0	0	21822	20	11	1.236842105	0	0	HH406	2
405	1	1	0	0	1995	4	1995	1996	4	5	Y-25	0	0	0	0	21822	20	12	1.238095238	0	0	HH406	2
41	2	0	1	0	1982	0	1982	1983	0	1	Y-21	0	0	1	0	6857	21	7	1.214285714	0	1	HH124	3
41	2	0	1	0	1983	1	1983	1984	1	2	Y-21	0	0	0	0	6857	21	6	1.217391304	0	1	HH124	3
41	2	0	1	0	1984	2	1984	1985	2	3	Y-21	0	0	0	0	6857	21	6	1.166666667	0	1	HH124	3
41	2	0	1	0	1985	3	1985	1986	3	4	Y-21	0	0	0	0	6857	21	6	1.227272727	0	1	HH124	3
41	2	0	1	0	1986	4	1986	1987	4	5	Y-21	0	0	0	0	6857	21	6	1.294117647	0	1	HH124	3
410	2	0	1	0	1989	0	1989	1990	0	1	Y-26-a	0	0	1	0	20546	20	6	1.192307692	1	0	HH409.408.O-454	3
410	2	0	1	0	1990	1	1990	1991	1	2	Y-26-a	0	0	0	0	25387	20	8	1.2	1	0	HH409.408.O-454	3
410	2	0	1	0	1991	2	1991	1992	2	3	Y-26-a	0	0	0	0	25387	20	8	1.179487179	1	0	HH409.408.O-454	2
410	2	0	1	0	1992	3	1992	1993	3	4	Y-26-a	0	0	0	0	25387	20	8	1.179487179	1	0	HH409.408.O-454	2
410	2	0	1	0	1993	4	1993	1994	4	5	Y-26-a	0	0	0	0	11927	20	4	1.142857143	0	0	HH409.408.O-454	2
411	1	1	0	0	1994	0	1994	1995	0	1	N-10	0	0	1	0	14175	48	11	1.25	0	0	HH136	2
411	1	1	0	0	1995	1	1995	1996	1	2	Y-26-a	0	0	0	0	11927	48	5	1.384615385	0	0	HH409.408.O-454	2
411	1	1	0	0	1996	2	1996	1997	2	3	Y-26-a	0	0	0	0	11927	48	4	1.266666667	0	0	HH409.408.O-454	2
411	1	1	0	0	1997	3	1997	1998	3	4	Y-26-a	0	0	0	0	11927	48	4	1.266666667	0	0	HH409.408.O-454	2
411	1	1	0	0	1998	4	1998	1999	4	5	Y-26-a	0	0	0	0	11927	48	4	1.266666667	0	0	HH409.408.O-454	2
414	2	0	1	0	1984	0	1984	1985	0	1	Y-41-b	0	0	1	0	15904	25	7	1.166666667	0	1	HH412.O-418	3
414	2	0	1	0	1985	1	1985	1986	1	2	Y-41-b	0	0	0	0	15904	25	7	1.166666667	0	1	HH412.O-418	3
414	2	0	1	0	1986	2	1986	1987	2	3	Y-41-b	0	0	0	0	15904	25	8	1.156249993	0	1	HH412.O-418	3
414	2	0	1	0	1987	3	1987	1988	3	4	Y-41-b	0	0	0	0	15904	25	7	1.15625	0	0	HH412.O-418	3
414	2	0	1	0	1988	4	1988	1989	4	5	Y-41-b	0	0	0	0	15904	25	8	1.156249993	0	0	HH412.O-418	3
415	2	0	1	0	1992	0	1992	1993	0	1	Y-41-b	0	0	1	0	12647	33	9	1.18421053	1	0	HH412.O-418	2
415	2	0	1	0	1993	1	1993	1994	1	2	Y-27	0	0	0	0	12647	33	7	1.171428571	0	0	HH412.O-418	2
415	2	0	1	0	1994	2	1994	1995	2	3	Y-27	0	0	0	0	12647	33	8	1.181818182	0	0	HH412.O-418	2
415	2	0	1	0	1995	3	1995	1996	3	4	Y-27	0	0	0	0	12647	33	8	1.181818182	0	0	HH412.O-418	2
415	2	0	1	0	1996	4	1996	1997	4	5	Y-27	0	0	0	0	12647	33	8	1.171428571	0	0	HH412.O-418	2
416	2	0	1	0	1994	0	1994	1995	0	1	Y-27	0	0	1	0	12647	35	8	1.181818182	0	0	HH412.O-418	2
416	2	0	1	0	1995	1	1995	1996	1	2	Y-27	0	0	0	0	12647	35	8	1.181818182	0	0	HH412.O-418	2
416	2	0	1	0	1996	2	1996	1997	2	3	Y-27	0	0	0	0	12647	35	8	1.171428571	0	0	HH412.O-418	2
416	2	0	1	0	1997	3	1997	1998	3	4	Y-27	0	0	0	0	12647	35	8	1.171428571	0	0	HH412.O-418	2
416	2	0	1	0	1998	4	1998	1999	4	5	Y-27	0	0	0	0	12647	35	7	1.178571429	0	0	HH412.O-418	2
418	1	1	0	0	2002	0	2002	2003	0	1	Y-27	0	0	1	0	12647	18	11	1.228571429	0	0	HH412.O-418	1
418	1	1	0	0	2003	1	2003	2004	1	2	Y-27	0	0	0	0	12647	18	11	1.216216216	0	0	HH412.O-418	1
418	1	1	0	0	2004	2	2004	2005	2	3	Y-27	0	0	0	0	12647	18	8	1.24137931	0	0	HH412.O-418	1
418	1	1	0	0	2005	3	2005	2006	3	4	Y-27	0	0	0	0	13456	18	8	1.24137931	0	0	HH412.O-418	1
418	1	1	0	0	2006	4	2006	2007	4	5	Y-27	0	0	0	0	13456	18	8	1.24137931	0	0	HH412.O-418	1
42	1	1	0	0	2003	0	2003	2004	0	1	M-28	0	0	1	0	12272	21	6	1.148148148	0	0	HH124	1
42	1	1	0	0	2004	1	2004	2005	1	2	M-12	0	0	0	0	6403	21	7	1.166666667	0	0	HH37	1
42	1	1	0	0	2005	2	2005	2006	2	3	M-12	0	0	0	0	9225	21	6	1.133333333	0	0	HH37	1
42	1	1	0	0	2006	3	2006	2007	3	4	M-12	0	0	0	0	9225	21	6	1.133333333	0	0	HH37	1
421	1	1	0	0	1975	0	1975	1976	0	1	Y-29	0	0	1	0	27029	26	5	1.333333333	1	0	HH423.419	4
421	1	1	0	0	1976	1	1976	1977	1	2	Y-29	0	0	0	0	27029	26	5	1.3125	0	0	HH423.419	4
421	1	1	0	0	1977	2	1977	1978	2	3	Y-29	0	0	0	0	27029	26	5	1.235294118	0	0	HH423.419	4
421	1	1	0	0	1978	3	1978	1979	3	4	Y-29	0	0	0	0	27029	26	6	1.294117647	0	0	HH423.419	4
421	1	1	0	0	1979	4	1979	1980	4	5	Y-29	0	0	0	0	27029	26	6	1.263157895	0	1	HH423.419	4
423	1	1	0	0	1986	0	1986	1987	0	1	Y-29	0	0	1	0	31196	37	8	1.214285714	0	1	HH423.419	3
423	1	1	0	0	1987	1	1987	1988	1	2	Y-29	0	0	0	0	31196	37	9	1.25	0	0	HH423.419	3
423	1	1	0	0	1988	2	1988	1989	2	3	Y-29	0	0	0	0	31196	37	10	1.285714286	0	0	HH423.419	3
423	1	1	0	0	1989	3	1989	1990	3	4	Y-29	0	0	0	0	31196	37	10	1.32	1	0	HH423.419	3
423	1	1	0	0	1990	4	1990	1991	4	5	Y-29	0	0	0	0	31196	37	10	1.285714286	1	0	HH423.419	3
424	2	0	1	0	1987	0	1987	1988	0	1	Y-29	0	0	1	0	31196	38	9	1.25	0	0	HH423.419	3
424	2	0	1	0	1988	1	1988	1989	1	2	Y-29	0	0	0	0	31196	38	10	1.285714286	0	0	HH423.419	3
424	2	0	1	0	1989	2	1989	1990	2	3	Y-29	0	0	0	0	31196	38	10	1.32	1	0	HH423.419	3
424	2	0	1	0	1990	3	1990	1991	3	4	Y-29	0	0	0	0	31196	38	10	1.285714286	1	0	HH423.419	3
424	2	0	1	0	1991	4	1991	1992	4	5	Y-29	0	0	0	0	31196	38	9	1.304347826	1	0	HH423.419	2
425	1	1	0	0	1993	0	1993	1994	0	1	Y-29	0	0	1	0	31196	44	10	1.266666667	0	0	HH423.419	2
425	1	1	0	0	1994	1	1994	1995	1	2	Y-29	0	0	0	0	31196	44	10	1.266666667	0	0	HH423.419	2
425	1	1	0	0	1995	2	1995	1996	2	3	Y-29	0	0	0	0	31196	44	9	1.225806452	0	0	HH423.419	2
425	1	1	0	0	1996	3	1996	1997	3	4	Y-29	0	0	0	0	23013	44	8	1.222222222	0	0	HH423.419	2
425	1	1	0	0	1997	4	1997	1998	4	5	Y-29	0	0	0	0	23013	44	8	1.222222222	0	0	HH423.419	2
426	1	1	0	0	2005	0	2005	2006	0	1	N-44	0	0	1	0	15228	25	7	1.111111111	0	0	HH274	1
426	1	1	0	0	2006	1	2006	2007	1	2	Y-29	0	0	0	0	23013	25	7	1.181818182	0	0	HH423.419	1
428	2	0	1	0	1971	2	1971	1972	2	3	A	0	0	0	0	56969	35	16	1.203296703	0	0	HH358.O-384	4
428	2	0	1	0	1972	3	1972	1973	3	4	A	0	0	0	0	56969	35	15	1.19512195	1	0	HH358.O-384	4
428	2	0	1	0	1973	4	1973	1974	4	5	Y-30	0	0	0	0	26483	35	6	1.173913043	0	0	HH428.O-062	4
429	2	0	1	0	1988	0	1988	1989	0	1	Y-30	0	0	1	0	14273	19	7	1.185185185	0	0	HH428.O-062	3
429	2	0	1	0	1989	1	1989	1990	1	2	Y-30	0	0	0	0	14273	19	6	1.263157895	1	0	HH428.O-062	3
429	2	0	1	0	1990	2	1990	1991	2	3	Y-30	0	0	0	0	15883	19	6	1.263157895	1	0	HH428.O-062	3
429	2	0	1	0	1991	3	1991	1992	3	4	Y-30	0	0	0	0	15883	19	5	1.181818182	1	0	HH428.O-062	2
429	2	0	1	0	1992	4	1992	1993	4	5	Y-30	0	0	0	0	15883	19	5	1.181818182	1	0	HH428.O-062	2
43	1	1	0	0	1978	0	1978	1979	0	1	Y-81	0	0	1	0	10792	33	7	1.4375	0	0	HH43.O-130	4
43	1	1	0	0	1979	1	1979	1980	1	2	Y-81	0	0	0	0	10792	33	7	1.4375	0	1	HH43.O-130	4
43	1	1	0	0	1980	2	1980	1981	2	3	Y-81	0	0	0	0	10792	33	7	1.315789474	0	1	HH43.O-130	4
43	1	1	0	0	1981	3	1981	1982	3	4	Y-81	0	0	0	0	10792	33	7	1.260869565	0	1	HH43.O-130	3
43	1	1	0	0	1982	4	1982	1983	4	5	Y-81	0	0	0	0	10792	33	7	1.260869565	0	1	HH43.O-130	3
431	1	1	0	0	1976	0	1976	1977	0	1	Y-44	0	0	1	0	37514	20	8	1.193548387	0	0	HH511.O-535	4
431	1	1	0	0	1977	1	1977	1978	1	2	Y-44	0	0	0	0	37514	20	8	1.24137931	0	0	HH511.O-535	4
431	1	1	0	0	1978	2	1978	1979	2	3	Y-44	0	0	0	0	37514	20	8	1.24137931	0	0	HH511.O-535	4
431	1	1	0	0	1979	3	1979	1980	3	4	Y-44	0	0	0	0	22748	20	5	1.19047619	0	1	HH431.435	4
431	1	1	0	0	1980	4	1980	1981	4	5	Y-31	0	0	0	0	22754	20	8	1.233333333	0	1	HH431.435	4
433	1	1	0	0	2000	2	2000	2001	2	3	Y-31	1	0	0	0	22268	16	14	1.292682927	0	0	HH431.435	2
433	1	1	0	0	2001	3	2001	2002	3	4	Y-31	0	0	0	0	6241	16	5	1.416666667	0	0	HH431.435	1
433	1	1	0	0	2002	4	2002	2003	4	5	Y-31	0	0	0	0	6241	16	5	1.357142857	0	0	HH431.435	1
434	2	0	1	0	2000	0	2000	2001	0	1	Y-31	0	0	1	0	22268	18	14	1.292682927	0	0	HH431.435	2
434	2	0	1	0	2001	1	2001	2002	1	2	Y-31	0	0	0	0	6241	18	5	1.416666667	0	0	HH431.435	1
434	2	0	1	0	2002	2	2002	2003	2	3	Y-31	0	0	0	0	6241	18	5	1.357142857	0	0	HH431.435	1
434	2	0	1	0	2003	3	2003	2004	3	4	Y-31	0	0	0	0	6241	18	5	1.357142857	0	0	HH431.435	1
434	2	0	1	0	2004	4	2004	2005	4	5	Y-31	0	0	0	0	6241	18	5	1.461538462	0	0	HH431.435	1
438	1	1	0	0	1981	0	1981	1982	0	1	Y-32	0	0	1	0	27416	16	7	1.161290323	0	1	HH436	3
438	1	1	0	0	1982	1	1982	1983	1	2	Y-32	0	0	0	0	27416	16	7	1.138888889	0	1	HH436	3
438	1	1	0	0	1983	2	1983	1984	2	3	Y-32	0	0	0	0	27416	16	7	1.151515152	0	1	HH436	3
438	1	1	0	0	1984	3	1984	1985	3	4	Y-32	0	0	0	0	27416	16	8	1.135135135	0	1	HH436	3
438	1	1	0	0	1985	4	1985	1986	4	5	Y-32	0	0	0	0	27416	16	8	1.128205128	0	1	HH436	3
44	2	0	1	0	1981	0	1981	1982	0	1	Y-75-b	0	0	1	0	23945	17	8	1.171428571	0	1	HH490.487	3
44	2	0	1	0	1982	1	1982	1983	1	2	Y-75-b	0	0	0	0	23945	17	9	1.189189189	0	1	HH490.487	3
44	2	0	1	0	1983	2	1983	1984	2	3	Y-75-b	0	0	0	0	23945	17	17	1.267857143	0	1	HH490.487	3
44	2	0	1	0	1984	3	1984	1985	3	4	Y-75-b	0	0	0	0	23945	17	16	1.233333333	0	1	HH23.O-206	3
44	2	0	1	0	1985	4	1985	1986	4	5	Y-75-b	0	0	0	0	23945	17	15	1.203125	0	1	HH23.O-206	3
440	2	0	1	0	2001	0	2001	2002	0	1	Y-32	0	0	1	0	32213	19	9	1.11627907	0	0	HH436	1
440	2	0	1	0	2002	1	2002	2003	1	2	Y-32	0	0	0	0	27416	19	5	1.107142857	0	0	HH285	1
440	2	0	1	0	2003	2	2003	2004	2	3	Y-32	0	0	0	0	27416	19	5	1.107142857	0	0	HH285	1
440	2	0	1	0	2004	3	2004	2005	3	4	Y-32	0	0	0	0	27416	19	5	1.153846154	0	0	HH285	1
440	2	0	1	0	2005	4	2005	2006	4	5	Y-32	0	0	0	0	27416	19	5	1.153846154	0	0	HH285	1
441	1	1	0	0	2001	0	2001	2002	0	1	Y-33	0	0	1	0	28675	25	12	1.137931034	0	0	HHO-798.O-488.444	1
441	1	1	0	0	2002	1	2002	2003	1	2	Y-33	0	0	0	0	28675	25	13	1.178571429	0	0	HHO-798.O-488.444	1
441	1	1	0	0	2003	2	2003	2004	2	3	Y-33	0	0	0	0	28675	25	13	1.172413793	0	0	HHO-798.O-488.444	1
441	1	1	0	0	2004	3	2004	2005	3	4	Y-33	0	0	0	0	28675	25	11	1.219512195	0	0	HHO-798.O-488.444	1
441	1	1	0	0	2005	4	2005	2006	4	5	Y-33	0	0	0	0	30454	25	11	1.209302326	0	0	HHO-798.O-488.444	1
442	2	0	1	0	1976	0	1976	1977	0	1	N-10	0	0	1	0	7475	30	5	1.294117647	0	0	HH136	4
442	2	0	1	0	1977	1	1977	1978	1	2	N-10	0	0	0	0	7475	30	5	1.294117647	0	0	HH136	4
442	2	0	1	0	1978	2	1978	1979	2	3	N-10	0	0	0	0	7475	30	5	1.294117647	0	0	HH136	4
442	2	0	1	0	1979	3	1979	1980	3	4	N-10	0	0	0	0	7475	30	5	1.294117647	0	1	HH136	4
442	2	0	1	0	1980	4	1980	1981	4	5	N-10	0	0	0	0	7475	30	6	1.263157895	0	1	HH136	4
445	2	0	1	0	1984	0	1984	1985	0	1	Y-33	0	0	1	0	24408	21	7	1.161290323	0	1	HHO-798.O-488.444	3
445	2	0	1	0	1985	1	1985	1986	1	2	Y-33	0	0	0	0	25523	21	7	1.161290323	0	1	HHO-798.O-488.444	3
445	2	0	1	0	1986	2	1986	1987	2	3	Y-33	0	0	0	0	25523	21	8	1.193548387	0	1	HHO-798.O-488.444	3
445	2	0	1	0	1987	3	1987	1988	3	4	Y-33	0	0	0	0	25523	21	8	1.193548387	0	0	HHO-798.O-488.444	3
445	2	0	1	0	1988	4	1988	1989	4	5	Y-33	0	0	0	0	25523	21	9	1.212121212	0	0	HHO-798.O-488.444	3
446	2	0	1	0	1986	0	1986	1987	0	1	Y-33	0	0	1	0	25523	23	8	1.193548387	0	1	HHO-798.O-488.444	3
446	2	0	1	0	1987	1	1987	1988	1	2	Y-33	0	0	0	0	25523	23	8	1.193548387	0	0	HHO-798.O-488.444	3
446	2	0	1	0	1988	2	1988	1989	2	3	Y-33	0	0	0	0	25523	23	9	1.212121212	0	0	HHO-798.O-488.444	3
446	2	0	1	0	1989	3	1989	1990	3	4	Y-33	0	0	0	0	25523	23	9	1.189189189	1	0	HHO-798.O-488.444	3
446	2	0	1	0	1990	4	1990	1991	4	5	Y-33	0	0	0	0	25523	23	10	1.216216216	1	0	HHO-798.O-488.444	3
447	1	1	0	0	1988	0	1988	1989	0	1	Y-33	0	0	1	0	25523	25	9	1.212121212	0	0	HHO-798.O-488.444	3
447	1	1	0	0	1989	1	1989	1990	1	2	Y-33	0	0	0	0	25523	25	9	1.189189189	1	0	HHO-798.O-488.444	3
447	1	1	0	0	1990	2	1990	1991	2	3	Y-33	0	0	0	0	25523	25	10	1.216216216	1	0	HHO-798.O-488.444	3
447	1	1	0	0	1991	3	1991	1992	3	4	Y-33	0	0	0	0	25523	25	10	1.216216216	1	0	HHO-798.O-488.444	2
447	1	1	0	0	1992	4	1992	1993	4	5	Y-33	0	0	0	0	25523	25	10	1.216216216	1	0	HHO-798.O-488.444	2
448	2	0	1	0	1990	0	1990	1991	0	1	Y-33	0	0	1	0	25523	27	10	1.216216216	1	0	HHO-798.O-488.444	3
448	2	0	1	0	1991	1	1991	1992	1	2	Y-33	0	0	0	0	25523	27	10	1.216216216	1	0	HHO-798.O-488.444	2
448	2	0	1	0	1992	2	1992	1993	2	3	Y-33	0	0	0	0	25523	27	10	1.216216216	1	0	HHO-798.O-488.444	2
448	2	0	1	0	1993	3	1993	1994	3	4	Y-33	0	0	0	0	25523	27	11	1.230769231	0	0	HHO-798.O-488.444	2
448	2	0	1	0	1994	4	1994	1995	4	5	Y-33	0	0	0	0	25523	27	11	1.209302326	0	0	HHO-798.O-488.444	2
449	2	0	1	0	1999	0	1999	2000	0	1	N-10	0	0	1	0	7475	23	8	1.171428571	0	0	HH136	2
449	2	0	1	0	2000	1	2000	2001	1	2	N-10	0	0	0	0	7475	23	8	1.15	0	0	HH136	2
449	2	0	1	0	2001	2	2001	2002	2	3	Y-33	0	0	0	0	28675	23	12	1.137931034	0	0	HHO-798.O-488.444	1
449	2	0	1	0	2002	3	2002	2003	3	4	Y-33	0	0	0	0	28675	23	13	1.178571429	0	0	HHO-798.O-488.444	1
449	2	0	1	0	2003	4	2003	2004	4	5	Y-33	0	0	0	0	28675	23	13	1.172413793	0	0	HHO-798.O-488.444	1
45	2	0	1	0	1997	0	1997	1998	0	1	M-14	0	0	1	0	16915	16	7	1.208333333	0	0	HH43.O-130	2
45	2	0	1	0	1998	1	1998	1999	1	2	M-14	0	0	0	0	16915	16	7	1.178571429	0	0	HH43.O-130	2
45	2	0	1	0	1999	2	1999	2000	2	3	M-14	0	0	0	0	16915	16	7	1.178571429	0	0	HH43.O-130	2
45	2	0	1	0	2000	3	2000	2001	3	4	M-14	0	0	0	0	16915	16	8	1.214285714	0	0	HH43.O-130	2
45	2	0	1	0	2001	4	2001	2002	4	5	M-14	0	0	0	0	16915	16	7	1.3	0	0	HH43.O-130	1
450	2	0	1	0	2002	0	2002	2003	0	1	Y-33	0	0	1	0	28675	26	13	1.178571429	0	0	HHO-798.O-488.444	1
450	2	0	1	0	2003	1	2003	2004	1	2	Y-33	0	0	0	0	28675	26	13	1.172413793	0	0	HHO-798.O-488.444	1
450	2	0	1	0	2004	2	2004	2005	2	3	Y-33	0	0	0	0	28675	26	11	1.219512195	0	0	HHO-798.O-488.444	1
450	2	0	1	0	2005	3	2005	2006	3	4	Y-33	0	0	0	0	30454	26	11	1.209302326	0	0	HHO-798.O-488.444	1
450	2	0	1	0	2006	4	2006	2007	4	5	N-10	0	0	0	0	7475	26	7	1.272727273	0	0	HH136	1
451	2	0	1	0	1980	0	1980	1981	0	1	Y-19	0	0	1	0	35490	41	16	1.211538462	0	1	HHO-798.O-488.444	4
451	2	0	1	0	1981	1	1981	1982	1	2	Y-33	0	0	0	0	24408	41	5	1.130434783	0	1	HHO-798.O-488.444	3
451	2	0	1	0	1982	2	1982	1983	2	3	Y-33	0	0	0	0	24408	41	4	1.1	0	1	HHO-798.O-488.444	3
451	2	0	1	0	1983	3	1983	1984	3	4	Y-33	0	0	0	0	24408	41	4	1.1	0	1	HHO-798.O-488.444	3
451	2	0	1	0	1984	4	1984	1985	4	5	Y-33	0	0	0	0	24408	41	7	1.161290323	0	1	HHO-798.O-488.444	3
454	2	0	1	0	1977	0	1977	1978	0	1	Y-34	0	0	1	0	23869	36	10	1.104166667	0	0	HH452	4
454	2	0	1	0	1978	1	1978	1979	1	2	Y-34	0	0	0	0	23869	36	10	1.1	0	0	HH452	4
454	2	0	1	0	1979	2	1979	1980	2	3	Y-34	0	0	0	0	23869	36	10	1.1	0	1	HH452	4
454	2	0	1	0	1980	3	1980	1981	3	4	Y-34	0	0	0	0	23869	36	10	1.096153846	0	1	HH452	4
454	2	0	1	0	1981	4	1981	1982	4	5	Y-34	0	0	0	0	23869	36	9	1.119047619	0	1	HH452	3
455	2	0	1	0	1999	0	1999	2000	0	1	Y-34	0	0	1	0	21246	22	5	1.107142857	0	0	HH452	2
455	2	0	1	0	2000	1	2000	2001	1	2	Y-34	0	0	0	0	21246	22	5	1.142857143	0	0	HH452	2
455	2	0	1	0	2001	2	2001	2002	2	3	Y-34	0	0	0	0	21246	22	7	1.1875	0	0	HH452	1
455	2	0	1	0	2002	3	2002	2003	3	4	Y-34	0	0	0	0	21246	22	7	1.176470588	0	0	HH452	1
455	2	0	1	0	2003	4	2003	2004	4	5	Y-34	0	1	0	0	21246	22	7	1.176470588	0	0	HH452	1
456	2	0	1	0	2001	0	2001	2002	0	1	Y-34	0	0	1	0	21246	24	7	1.1875	0	0	HH452	1
456	2	0	1	0	2002	1	2002	2003	1	2	Y-34	0	0	0	0	21246	24	7	1.176470588	0	0	HH452	1
456	2	0	1	0	2003	2	2003	2004	2	3	Y-34	0	1	0	0	21246	24	7	1.176470588	0	0	HH452	1
456	2	0	1	0	2005	4	2005	2006	4	5	Y-34	1	0	0	0	21246	24	5	1.222222222	0	0	HH452	1
459	2	0	1	0	1982	0	1982	1983	0	1	Y-35	0	0	1	0	16176	24	6	1.121212121	0	1	HH457.O-037	3
459	2	0	1	0	1983	1	1983	1984	1	2	Y-35	0	0	0	0	16176	24	6	1.114285714	0	1	HH457.O-037	3
459	2	0	1	0	1984	2	1984	1985	2	3	Y-35	0	0	0	0	16176	24	5	1.09375	0	1	HH457.O-037	3
459	2	0	1	0	1985	3	1985	1986	3	4	Y-35	0	0	0	0	16176	24	5	1.09375	0	1	HH457.O-037	3
459	2	0	1	0	1986	4	1986	1987	4	5	Y-35	0	0	0	0	16176	24	6	1.117647059	0	1	HH457.O-037	3
46	2	0	1	0	2000	0	2000	2001	0	1	M-14	0	0	1	0	16915	19	8	1.214285714	0	0	HH43.O-130	2
46	2	0	1	0	2001	1	2001	2002	1	2	M-14	0	0	0	0	16915	19	7	1.3	0	0	HH43.O-130	1
46	2	0	1	0	2002	2	2002	2003	2	3	M-14	0	0	0	0	16915	19	7	1.3	0	0	HH43.O-130	1
46	2	0	1	0	2003	3	2003	2004	3	4	M-14	0	0	0	0	16915	19	9	1.266666667	0	0	HH43.O-130	1
46	2	0	1	0	2004	4	2004	2005	4	5	M-14	0	0	0	0	16915	19	9	1.266666667	0	0	HH43.O-130	1
460	2	0	1	0	1986	0	1986	1987	0	1	Y-35	0	0	1	0	16176	28	6	1.117647059	0	1	HH457.O-037	3
460	2	0	1	0	1987	1	1987	1988	1	2	Y-35	0	0	0	0	12591	28	6	1.117647059	0	0	HH457.O-037	3
460	2	0	1	0	1988	2	1988	1989	2	3	Y-35	0	0	0	0	12591	28	6	1.111111111	0	0	HH457.O-037	3
460	2	0	1	0	1989	3	1989	1990	3	4	Y-35	0	0	0	0	12591	28	6	1.111111111	1	0	HH457.O-037	3
460	2	0	1	0	1990	4	1990	1991	4	5	Y-35	0	0	0	0	10380	28	6	1.147058824	1	0	HH457.O-037	3
461	2	0	1	0	1991	0	1991	1992	0	1	Y-35	0	0	1	0	8960	33	6	1.2	1	0	HH457.O-037	2
461	2	0	1	0	1992	1	1992	1993	1	2	Y-35	0	0	0	0	8960	33	6	1.2	1	0	HH457.O-037	2
461	2	0	1	0	1993	2	1993	1994	2	3	Y-35	0	0	0	0	8960	33	6	1.153846154	0	0	HH457.O-037	2
461	2	0	1	0	1994	3	1994	1995	3	4	Y-35	0	0	0	0	8960	33	6	1.153846154	0	0	HH457.O-037	2
461	2	0	1	0	1995	4	1995	1996	4	5	Y-35	0	0	0	0	8960	33	6	1.19047619	0	0	HH457.O-037	2
463	2	0	1	0	2003	0	2003	2004	0	1	Y-35	0	0	1	0	8960	21	6	1.16	0	0	HH457.O-037	1
463	2	0	1	0	2004	1	2004	2005	1	2	Y-35	0	0	0	0	8960	21	7	1.15625	0	0	HH457.O-037	1
463	2	0	1	0	2005	2	2005	2006	2	3	Y-35	0	0	0	0	8960	21	7	1.147058824	0	0	HH457.O-037	1
463	2	0	1	0	2006	3	2006	2007	3	4	Y-35	0	0	0	0	8960	21	7	1.131578947	0	0	HH457.O-037	1
466	1	1	0	0	1988	0	1988	1989	0	1	Y-36	0	0	1	0	7884	38	4	1.105263158	0	0	HH619.O-498	3
466	1	1	0	0	1989	1	1989	1990	1	2	Y-36	0	0	0	0	7884	38	4	1.105263158	1	0	HH619.O-498	3
466	1	1	0	0	1990	2	1990	1991	2	3	Y-36	0	0	0	0	7884	38	4	1.105263158	1	0	HH619.O-498	3
466	1	1	0	0	1991	3	1991	1992	3	4	Y-36	0	0	0	0	7884	38	4	1.105263158	1	0	HH464	2
466	1	1	0	0	1992	4	1992	1993	4	5	Y-36	0	0	0	0	7884	38	4	1.105263158	1	0	HH464	2
47	1	1	0	0	1993	0	1993	1994	0	1	M-14	0	0	1	0	16915	NA	6	1.142857143	0	0	HH43.O-127	2
47	1	1	0	0	1994	1	1994	1995	1	2	M-14	0	0	0	0	16915	NA	7	1.161290323	0	0	HH43.O-128	2
47	1	1	0	0	1995	2	1995	1996	2	3	M-14	0	0	0	0	16915	NA	7	1.151515152	0	0	HH43.O-129	2
47	1	1	0	0	1996	3	1996	1997	3	4	M-14	0	0	0	0	16915	NA	5	1.136363636	0	0	HH43.O-130	2
47	1	1	0	0	1997	4	1997	1998	4	5	M-14	0	0	0	0	16915	NA	7	1.208333333	0	0	HH43.O-130	2
471	1	1	0	0	2005	2	2005	2006	2	3	Y-37	1	0	0	0	6548	16	5	1.19047619	0	0	HH467.O-039	1
471	1	1	0	0	2006	3	2006	2007	3	4	Y-37	0	0	0	0	6548	16	5	1.227272727	0	0	HH467.O-039	1
477	1	1	0	0	2001	4	2001	2002	4	5	Y-38	1	0	0	0	0	NA	7	1.217391304	0	0	HH472	1
481	1	1	0	0	1984	0	1984	1985	0	1	Y-39	0	0	1	0	33670	34	10	1.145833333	0	1	HH479.O-027	3
481	1	1	0	0	1985	1	1985	1986	1	2	Y-39	0	0	0	0	35180	34	10	1.12244898	0	1	HH479.O-027	3
481	1	1	0	0	1986	2	1986	1987	2	3	Y-39	0	0	0	0	35180	34	12	1.163265306	0	1	HH479.O-027	3
481	1	1	0	0	1987	3	1987	1988	3	4	Y-39	0	0	0	0	35180	34	13	1.176470588	0	0	HH479.O-027	3
481	1	1	0	0	1988	4	1988	1989	4	5	Y-39	0	0	0	0	35180	34	13	1.169811321	0	0	HH479.O-027	3
482	2	0	1	0	1986	0	1986	1987	0	1	Y-39	0	0	1	0	35180	36	12	1.163265306	0	1	HH479.O-027	3
482	2	0	1	0	1987	1	1987	1988	1	2	Y-39	0	0	0	0	35180	36	13	1.176470588	0	0	HH479.O-027	3
482	2	0	1	0	1988	2	1988	1989	2	3	Y-39	0	0	0	0	35180	36	13	1.169811321	0	0	HH479.O-027	3
482	2	0	1	0	1989	3	1989	1990	3	4	Y-39	0	0	0	0	35180	36	13	1.188679245	1	0	HH479.O-027	3
482	2	0	1	0	1990	4	1990	1991	4	5	Y-39	0	0	0	0	36086	36	13	1.188679245	1	0	HH479.O-027	3
483	2	0	1	0	1992	0	1992	1993	0	1	Y-39	0	0	1	0	36086	42	13	1.211538462	1	0	HH479.O-027	2
483	2	0	1	0	1993	1	1993	1994	1	2	Y-39	0	0	0	0	27558	42	8	1.176470588	0	0	HH479.O-027	2
483	2	0	1	0	1994	2	1994	1995	2	3	Y-39	0	0	0	0	27558	42	8	1.2	0	0	HH479.O-027	2
483	2	0	1	0	1995	3	1995	1996	3	4	Y-39	0	0	0	0	27558	42	8	1.2	0	0	HH479.O-027	2
483	2	0	1	0	1996	4	1996	1997	4	5	Y-39	0	0	0	0	27558	42	8	1.24	0	0	HH479.O-027	2
484	2	0	1	0	1984	0	1984	1985	0	1	Y-73	0	0	1	0	18345	36	8	1.272727273	0	1	HH395	3
484	2	0	1	0	1985	1	1985	1986	1	2	Y-73	0	0	0	0	18345	36	8	1.272727273	0	1	HH395	3
484	2	0	1	0	1986	2	1986	1987	2	3	Y-73	0	0	0	0	18345	36	8	1.272727273	0	1	HH395	3
484	2	0	1	0	1987	3	1987	1988	3	4	Y-73	0	0	0	0	18345	36	8	1.260869565	0	0	HH395	3
484	2	0	1	0	1988	4	1988	1989	4	5	Y-23	0	0	0	0	27150	36	10	1.32	0	0	HH395	3
485	1	1	0	0	1984	0	1984	1985	0	1	N-15	0	0	1	0	21143	48	10	1.25	0	1	HH154.O-245	3
485	1	1	0	0	1985	1	1985	1986	1	2	N-15	0	0	0	0	21143	48	10	1.235294118	0	1	HH154.O-245	3
485	1	1	0	0	1986	2	1986	1987	2	3	N-15	0	0	0	0	21143	48	11	1.25	0	1	HH154.O-245	3
485	1	1	0	0	1987	3	1987	1988	3	4	N-15	0	0	0	0	21143	48	10	1.216216216	0	0	HH154.O-245	3
485	1	1	0	0	1988	4	1988	1989	4	5	N-15	0	0	0	0	21143	48	10	1.216216216	0	0	HH154.O-245	3
486	2	0	1	0	2005	0	2005	2006	0	1	Y-39	0	0	1	0	20186	21	7	1.166666667	0	0	HH479.O-027	1
486	2	0	1	0	2006	1	2006	2007	1	2	Y-39	0	0	0	0	20186	21	9	1.189189189	0	0	HH479.O-027	1
487	1	1	0	0	1976	0	1976	1977	0	1	Y-40	0	0	1	0	4694	29	7	1.399999998	0	0	HH490.487	4
487	1	1	0	0	1977	1	1977	1978	1	2	Y-40	0	0	0	0	4694	29	6	1.352941176	0	0	HH490.487	4
487	1	1	0	0	1978	2	1978	1979	2	3	Y-40	0	0	0	0	4694	29	7	1.352941176	0	0	HH490.487	4
487	1	1	0	0	1979	3	1979	1980	3	4	Y-40	0	0	0	0	4694	29	7	1.249999994	0	1	HH490.487	4
487	1	1	0	0	1980	4	1980	1981	4	5	Y-40	0	0	0	0	7248	29	7	1.3	0	1	HH490.487	4
488	2	0	1	0	1979	0	1979	1980	0	1	Y-12	0	0	1	0	11518	25	9	1.437500001	0	1	HH327	4
488	2	0	1	0	1980	1	1980	1981	1	2	Y-73	0	0	0	0	18345	25	6	1.352941176	0	1	HH395	4
488	2	0	1	0	1981	2	1981	1982	2	3	Y-73	0	0	0	0	18345	25	6	1.277777778	0	1	HH395	3
488	2	0	1	0	1982	3	1982	1983	3	4	Y-73	0	0	0	0	18345	25	6	1.277777778	0	1	HH395	3
488	2	0	1	0	1983	4	1983	1984	4	5	Y-73	0	0	0	0	18345	25	7	1.25	0	1	HH395	3
489	2	0	1	0	2000	0	2000	2001	0	1	Y-40	0	0	1	0	13991	21	7	1.142857143	0	0	HH490.487	2
489	2	0	1	0	2001	1	2001	2002	1	2	Y-40	0	0	0	0	13991	21	7	1.135135135	0	0	HH490.487	1
489	2	0	1	0	2002	2	2002	2003	2	3	Y-40	0	0	0	0	13991	21	7	1.128205128	0	0	HH490.487	1
489	2	0	1	0	2003	3	2003	2004	3	4	Y-40	0	0	0	0	13991	21	6	1.114285714	0	0	HH490.487	1
489	2	0	1	0	2004	4	2004	2005	4	5	Y-40	0	0	0	0	13991	21	6	1.108108108	0	0	HH490.487	1
492	1	1	0	0	1982	0	1982	1983	0	1	Y-40	0	0	1	0	7248	35	7	1.263157895	0	1	HH490.487	3
492	1	1	0	0	1983	1	1983	1984	1	2	Y-40	0	0	0	0	7248	35	7	1.263157895	0	1	HH490.487	3
492	1	1	0	0	1984	2	1984	1985	2	3	Y-40	0	0	0	0	7248	35	7	1.263157895	0	1	HH490.487	3
492	1	1	0	0	1985	3	1985	1986	3	4	Y-40	0	0	0	0	7248	35	7	1.217391304	0	1	HH490.487	3
492	1	1	0	0	1986	4	1986	1987	4	5	Y-40	0	0	0	0	7248	35	7	1.208333333	0	1	HH490.487	3
495	1	1	0	0	1982	0	1982	1983	0	1	Y-55	0	0	1	0	16124	17	12	1.238095238	0	1	HH573.580	3
495	1	1	0	0	1983	1	1983	1984	1	2	Y-55	0	0	0	0	16124	17	9	1.225806452	0	1	HH573.580	3
495	1	1	0	0	1984	2	1984	1985	2	3	Y-41-a	0	0	0	0	15271	17	5	1.115384615	0	1	HH494.500	3
495	1	1	0	0	1985	3	1985	1986	3	4	Y-41-a	0	0	0	0	15271	17	6	1.142857143	0	1	HH494.500	3
495	1	1	0	0	1986	4	1986	1987	4	5	Y-41-a	0	0	0	0	15271	17	6	1.142857143	0	1	HH494.500	3
496	1	1	0	0	1988	0	1988	1989	0	1	Y-41-a	0	0	1	0	15271	23	7	1.166666667	0	0	HH494.500	3
496	1	1	0	0	1989	1	1989	1990	1	2	Y-41-a	0	0	0	0	15271	23	8	1.2	1	0	HH494.500	3
496	1	1	0	0	1990	2	1990	1991	2	3	Y-41-a	0	0	0	0	15271	23	8	1.1875	1	0	HH494.500	3
496	1	1	0	0	1991	3	1991	1992	3	4	Y-41-a	0	0	0	0	15271	23	9	1.21875	1	0	HH494.500	2
496	1	1	0	0	1992	4	1992	1993	4	5	Y-41-a	0	0	0	0	15271	23	9	1.2	1	0	HH494.500	2
497	2	0	1	0	1989	0	1989	1990	0	1	Y-41-a	0	0	1	0	15271	24	8	1.2	1	0	HH494.500	3
497	2	0	1	0	1990	1	1990	1991	1	2	Y-41-a	0	0	0	0	15271	24	8	1.1875	1	0	HH494.500	3
497	2	0	1	0	1991	2	1991	1992	2	3	Y-41-a	0	0	0	0	15271	24	9	1.21875	1	0	HH494.500	2
497	2	0	1	0	1992	3	1992	1993	3	4	Y-41-a	0	0	0	0	15271	24	9	1.2	1	0	HH494.500	2
497	2	0	1	0	1993	4	1993	1994	4	5	Y-41-a	0	0	0	0	15271	24	9	1.2	0	0	HH494.500	2
498	2	0	1	0	1991	0	1991	1992	0	1	Y-41-a	0	0	1	0	15271	26	9	1.21875	1	0	HH494.500	2
498	2	0	1	0	1992	1	1992	1993	1	2	Y-41-a	0	0	0	0	15271	26	9	1.2	1	0	HH494.500	2
498	2	0	1	0	1993	2	1993	1994	2	3	Y-41-a	0	0	0	0	15271	26	9	1.2	0	0	HH494.500	2
498	2	0	1	0	1994	3	1994	1995	3	4	Y-41-a	0	0	0	0	15271	26	9	1.2	0	0	HH494.500	2
498	2	0	1	0	1995	4	1995	1996	4	5	Y-41-a	0	0	0	0	15981	26	9	1.189189189	0	0	HH494.500	2
5	2	0	1	0	1975	0	1975	1976	0	1	Y-26-b	0	0	1	0	10764	55	6	1.096774194	1	0	HHO-040	4
5	2	0	1	0	1976	1	1976	1977	1	2	Y-26-b	0	0	0	0	10764	55	6	1.096774194	0	0	HHO-040	4
5	2	0	1	0	1977	2	1977	1978	2	3	Y-26-b	0	0	0	0	10764	55	6	1.096774194	0	0	HHO-040	4
5	2	0	1	0	1978	3	1978	1979	3	4	Y-26-b	0	0	0	0	10764	55	6	1.090909091	0	0	HHO-040	4
5	2	0	1	0	1979	4	1979	1980	4	5	Y-26-b	0	0	0	0	10764	55	9	1.171428571	0	1	HHO-040	4
50	2	0	1	0	1971	4	1971	1972	4	5	Y-78-a	0	0	0	0	37614	37	8	1.206896552	0	0	HH72.O-023	4
503	1	1	0	0	1974	0	1974	1975	0	1	C	0	0	1	0	14071	26	9	1.2	0	0	HH520.O-337	4
503	1	1	0	0	1975	1	1975	1976	1	2	C	0	0	0	0	14071	26	10	1.228571429	1	0	HH520.O-337	4
503	1	1	0	0	1976	2	1976	1977	2	3	C	0	0	0	0	14071	26	11	1.236842105	0	0	HH520.O-337	4
503	1	1	0	0	1977	3	1977	1978	3	4	C	0	0	0	0	14071	26	11	1.225	0	0	HH520.O-337	4
503	1	1	0	0	1978	4	1978	1979	4	5	C	0	0	0	0	14071	26	11	1.214285714	0	0	HH520.O-337	4
504	2	0	1	0	1971	2	1971	1972	2	3	Y-73	0	0	0	0	17694	21	5	1.166666667	0	0	HH395	4
504	2	0	1	0	1972	3	1972	1973	3	4	Y-73	0	0	0	0	17694	21	5	1.166666667	1	0	HH395	4
504	2	0	1	0	1973	4	1973	1974	4	5	Y-73	0	0	0	0	17694	21	6	1.217391304	0	0	HH395	4
505	1	1	0	0	1994	0	1994	1995	0	1	Y-23	0	0	1	0	17516	25	11	1.230769231	0	0	HH395	2
505	1	1	0	0	1995	1	1995	1996	1	2	Y-23	0	0	0	0	17516	25	11	1.230769231	0	0	HH395	2
505	1	1	0	0	1996	2	1996	1997	2	3	Y-42	0	0	0	0	7815	25	7	1.138888889	0	0	HH501	2
505	1	1	0	0	1997	3	1997	1998	3	4	Y-42	0	0	0	0	7815	25	7	1.138888889	0	0	HH501	2
505	1	1	0	0	1998	4	1998	1999	4	5	Y-42	0	0	0	0	7815	25	7	1.138888889	0	0	HH501	2
506	2	0	1	0	1999	0	1999	2000	0	1	Y-42	0	0	1	0	7815	30	8	1.142857143	0	0	HH501	2
506	2	0	1	0	2000	1	2000	2001	1	2	Y-42	0	0	0	0	11196	30	8	1.142857143	0	0	HH501	2
506	2	0	1	0	2001	2	2001	2002	2	3	Y-42	0	0	0	0	9071	30	7	1.135135135	0	0	HH501	1
506	2	0	1	0	2002	3	2002	2003	3	4	Y-42	0	0	0	0	9071	30	7	1.135135135	0	0	HH501	1
506	2	0	1	0	2003	4	2003	2004	4	5	Y-42	0	0	0	0	9071	30	7	1.135135135	0	0	HH501	1
507	1	1	0	0	1984	0	1984	1985	0	1	C	0	0	1	0	10268	36	10	1.133333333	0	1	HH520.O-337	3
507	1	1	0	0	1985	1	1985	1986	1	2	C	0	0	0	0	2125	36	11	1.205128205	0	1	HH520.O-337	3
507	1	1	0	0	1986	2	1986	1987	2	3	C	0	0	0	0	2125	36	11	1.272727273	0	1	HH520.O-337	3
507	1	1	0	0	1987	3	1987	1988	3	4	C	0	0	0	0	2125	36	9	1.212121212	0	0	HH520.O-337	3
507	1	1	0	0	1988	4	1988	1989	4	5	C	0	0	0	0	2125	36	9	1.233333333	0	0	HH520.O-337	3
509	2	0	1	0	1984	0	1984	1985	0	1	Y-66	0	0	1	0	2573	35	8	1.285714286	0	1	HH634.O-528	3
509	2	0	1	0	1985	1	1985	1986	1	2	Y-66	0	0	0	0	2573	35	8	1.285714286	0	1	HH634.O-528	3
509	2	0	1	0	1986	2	1986	1987	2	3	Y-66	0	0	0	0	2573	35	10	1.241379315	0	1	HH634.O-528	3
509	2	0	1	0	1987	3	1987	1988	3	4	Y-66	0	0	0	0	2573	35	9	1.206896556	0	0	HH634.O-528	3
509	2	0	1	0	1988	4	1988	1989	4	5	Y-66	0	0	0	0	2573	35	6	1.2	0	0	HH634.O-528	3
51	2	0	1	0	1983	0	1983	1984	0	1	Y-75-b	0	0	1	0	23945	26	17	1.267857143	0	1	HH23.O-206	3
51	2	0	1	0	1984	1	1984	1985	1	2	Y-75-b	0	0	0	0	23945	26	16	1.233333333	0	1	HH23.O-206	3
51	2	0	1	0	1985	2	1985	1986	2	3	Y-75-b	0	0	0	0	23945	26	15	1.203125	0	1	HH23.O-206	3
51	2	0	1	0	1986	3	1986	1987	3	4	Y-75-b	0	0	0	0	23945	26	15	1.216666667	0	1	HH23.O-206	3
51	2	0	1	0	1987	4	1987	1988	4	5	Y-75-b	0	0	0	0	23945	26	14	1.25	0	0	HH23.O-206	3
510	1	1	0	0	2003	0	2003	2004	0	1	Y-43	0	0	1	0	3112	19	4	1.444444444	0	0	HH508	1
510	1	1	0	0	2004	1	2004	2005	1	2	Y-43	0	0	0	0	3112	19	3	1.272727273	0	0	HH508	1
510	1	1	0	0	2005	2	2005	2006	2	3	Y-43	0	0	0	0	5735	19	3	1.272727273	0	0	HH508	1
510	1	1	0	0	2006	3	2006	2007	3	4	Y-43	0	0	0	0	5735	19	3	1.272727273	0	0	HH508	1
511	1	1	0	0	1971	2	1971	1972	2	3	Y-44	0	0	0	0	22748	48	6	1.181818182	0	0	HH511.O-535	4
511	1	1	0	0	1972	3	1972	1973	3	4	Y-44	0	0	0	0	22748	48	6	1.181818182	1	0	HH511.O-535	4
511	1	1	0	0	1973	4	1973	1974	4	5	Y-44	0	0	0	0	22748	48	6	1.181818182	0	0	HH511.O-535	4
513	2	0	1	0	1992	0	1992	1993	0	1	Y-44	0	0	1	0	11315	20	3	1.333333333	1	0	HH511.O-535	2
513	2	0	1	0	1993	1	1993	1994	1	2	Y-44	0	0	0	0	11315	20	3	1.333333333	0	0	HH511.O-535	2
513	2	0	1	0	1994	2	1994	1995	2	3	Y-44	0	0	0	0	11315	20	3	1.272727273	0	0	HH511.O-535	2
513	2	0	1	0	1995	3	1995	1996	3	4	Y-44	0	0	0	0	11315	20	4	1.363636364	0	0	HH511.O-535	2
513	2	0	1	0	1996	4	1996	1997	4	5	Y-44	0	0	0	0	11315	20	4	1.363636364	0	0	HH511.O-535	2
514	1	1	0	0	1995	0	1995	1996	0	1	Y-44	0	0	1	0	11315	23	4	1.363636364	0	0	HH511.O-535	2
514	1	1	0	0	1996	1	1996	1997	1	2	Y-44	0	0	0	0	11315	23	4	1.363636364	0	0	HH511.O-535	2
514	1	1	0	0	1997	2	1997	1998	2	3	Y-44	0	0	0	0	11315	23	4	1.307692308	0	0	HH511.O-535	2
514	1	1	0	0	1998	3	1998	1999	3	4	Y-44	0	0	0	0	11315	23	4	1.307692308	0	0	HH511.O-535	2
514	1	1	0	0	1999	4	1999	2000	4	5	Y-44	0	0	0	0	11315	23	4	1.266666667	0	0	HH511.O-535	2
516	2	0	1	0	1971	1	1971	1972	1	2	Y-40	0	0	0	0	4694	23	5	1.454545455	0	0	HH490.487	4
516	2	0	1	0	1972	2	1972	1973	2	3	Y-40	0	0	0	0	4694	23	5	1.384615385	1	0	HH490.487	4
516	2	0	1	0	1973	3	1973	1974	3	4	Y-40	0	0	0	0	4694	23	5	1.384615385	0	0	HH490.487	4
516	2	0	1	0	1974	4	1974	1975	4	5	Y-40	0	0	0	0	4694	23	5	1.333333333	0	0	HH490.487	4
517	2	0	1	0	1990	0	1990	1991	0	1	Y-45	0	0	1	0	11314	20	4	1.363636364	1	0	HH515	3
517	2	0	1	0	1991	1	1991	1992	1	2	Y-45	0	0	0	0	11314	20	3	1.272727273	1	0	HH515	2
517	2	0	1	0	1992	2	1992	1993	2	3	Y-45	0	0	0	0	11314	20	4	1.363636364	1	0	HH515	2
517	2	0	1	0	1993	3	1993	1994	3	4	Y-45	0	0	0	0	11314	20	4	1.363636364	0	0	HH515	2
517	2	0	1	0	1994	4	1994	1995	4	5	Y-45	0	0	0	0	11314	20	4	1.307692308	0	0	HH515	2
518	2	0	1	0	1993	0	1993	1994	0	1	Y-45	0	0	1	0	11314	23	4	1.363636364	0	0	HH515	2
518	2	0	1	0	1994	1	1994	1995	1	2	Y-45	0	0	0	0	11314	23	4	1.307692308	0	0	HH515	2
518	2	0	1	0	1995	2	1995	1996	2	3	Y-45	0	0	0	0	11314	23	4	1.266666667	0	0	HH515	2
518	2	0	1	0	1996	3	1996	1997	3	4	Y-45	0	0	0	0	11314	23	4	1.266666667	0	0	HH515	2
518	2	0	1	0	1997	4	1997	1998	4	5	Y-45	0	0	0	0	11314	23	4	1.266666667	0	0	HH515	2
519	1	1	0	0	1999	0	1999	2000	0	1	Y-45	0	0	1	0	11314	29	5	1.25	0	0	HH515	2
519	1	1	0	0	2000	1	2000	2001	1	2	Y-45	0	0	0	0	11314	29	5	1.222222222	0	0	HH515	2
519	1	1	0	0	2001	2	2001	2002	2	3	Y-45	0	0	0	0	11314	29	5	1.222222222	0	0	HH515	1
519	1	1	0	0	2002	3	2002	2003	3	4	Y-45	0	0	0	0	11314	29	5	1.222222222	0	0	HH515	1
519	1	1	0	0	2003	4	2003	2004	4	5	Y-45	0	0	0	0	11314	29	5	1.222222222	0	0	HH515	1
52	1	1	0	0	1988	0	1988	1989	0	1	N-24	0	0	1	0	27814	36	11	1.15909091	0	0	HH194	3
52	1	1	0	0	1989	1	1989	1990	1	2	Y-75-b	0	0	0	0	23945	36	11	1.256410256	1	0	HH23.O-206	3
52	1	1	0	0	1990	2	1990	1991	2	3	Y-75-b	0	0	0	0	23945	36	11	1.243902439	1	0	HH23.O-206	3
52	1	1	0	0	1991	3	1991	1992	3	4	Y-75-b	0	0	0	0	23945	36	11	1.27027027	1	0	HH23.O-206	2
52	1	1	0	0	1992	4	1992	1993	4	5	Y-75-b	0	0	0	0	23945	36	11	1.225	1	0	HH23.O-206	2
520	1	1	0	0	1971	1	1971	1972	1	2	C	0	0	0	0	14071	41	8	1.193548387	0	0	HH520.O-337	4
520	1	1	0	0	1972	2	1972	1973	2	3	C	0	0	0	0	14071	41	8	1.181818182	1	0	HH520.O-337	4
520	1	1	0	0	1973	3	1973	1974	3	4	C	0	0	0	0	14071	41	8	1.171428571	0	0	HH520.O-337	4
520	1	1	0	0	1974	4	1974	1975	4	5	C	0	0	0	0	14071	41	9	1.2	0	0	HH520.O-337	4
521	2	0	1	0	1971	2	1971	1972	2	3	Y-70	0	0	0	0	16153	50	6	1.357142857	0	0	HH656.O-731	4
521	2	0	1	0	1972	3	1972	1973	3	4	Y-70	0	0	0	0	16153	50	6	1.357142857	1	0	HH656.O-731	4
521	2	0	1	0	1973	4	1973	1974	4	5	Y-70	0	0	0	0	16153	50	6	1.3125	0	0	HH656.O-731	4
522	2	0	1	0	1993	0	1993	1994	0	1	Y-69	0	0	1	0	16882	24	11	1.264705882	0	0	HH648.646	2
522	2	0	1	0	1994	1	1994	1995	1	2	Y-69	0	0	0	0	16052	24	12	1.263157895	0	0	HH648.646	2
522	2	0	1	0	1995	2	1995	1996	2	3	Y-46	0	0	0	0	8143	24	4	1.307692308	0	0	HH520.O-337	2
522	2	0	1	0	1996	3	1996	1997	3	4	Y-46	0	0	0	0	8143	24	4	1.307692308	0	0	HH520.O-337	2
522	2	0	1	0	1997	4	1997	1998	4	5	Y-46	0	0	0	0	8143	24	4	1.307692308	0	0	HH520.O-337	2
523	2	0	1	0	1994	0	1994	1995	0	1	Y-69	0	0	1	0	16052	25	12	1.263157895	0	0	HH648.646	2
523	2	0	1	0	1995	1	1995	1996	1	2	Y-46	0	0	0	0	8143	25	4	1.307692308	0	0	HH520.O-337	2
523	2	0	1	0	1996	2	1996	1997	2	3	Y-46	0	0	0	0	8143	25	4	1.307692308	0	0	HH520.O-337	2
523	2	0	1	0	1997	3	1997	1998	3	4	Y-46	0	0	0	0	8143	25	4	1.307692308	0	0	HH520.O-337	2
523	2	0	1	0	1998	4	1998	1999	4	5	Y-46	0	0	0	0	8143	25	4	1.307692308	0	0	HH520.O-337	2
524	1	1	0	0	1971	2	1971	1972	2	3	Y-60	0	0	0	0	67200	39	14	1.192982456	0	0	HH520.O-337	4
524	1	1	0	0	1972	3	1972	1973	3	4	Y-31	0	0	0	0	22754	39	6	1.25	1	0	HH431.435	4
524	1	1	0	0	1973	4	1973	1974	4	5	Y-31	0	0	0	0	22754	39	6	1.25	0	0	HH431.435	4
525	2	0	1	0	1971	1	1971	1972	1	2	Y-47	0	0	0	0	12740	26	11	1.5	0	0	HH27.31.O-189	4
525	2	0	1	0	1972	2	1972	1973	2	3	Y-47	0	0	0	0	17142	26	10	1.454545455	1	0	HH27.31.O-189	4
525	2	0	1	0	1973	3	1973	1974	3	4	Y-47	0	0	0	0	17142	26	10	1.416666667	0	0	HH27.31.O-189	4
525	2	0	1	0	1974	4	1974	1975	4	5	Y-47	0	0	0	0	17142	26	11	1.392857143	0	0	HH27.31.O-189	4
526	2	0	1	0	1991	0	1991	1992	0	1	Y-47	0	0	1	0	17199	21	7	1.147058824	1	0	HH27.31.O-189	2
526	2	0	1	0	1992	1	1992	1993	1	2	Y-47	0	0	0	0	17199	21	7	1.147058824	1	0	HH27.31.O-189	2
526	2	0	1	0	1993	2	1993	1994	2	3	Y-47	0	0	0	0	7988	21	3	1.333333333	0	0	HH524	2
526	2	0	1	0	1994	3	1994	1995	3	4	Y-47	0	0	0	0	7988	21	3	1.272727273	0	0	HH524	2
526	2	0	1	0	1995	4	1995	1996	4	5	Y-47	0	0	0	0	7988	21	4	1.307692308	0	0	HH524	2
527	1	1	0	0	1995	0	1995	1996	0	1	Y-47	0	0	1	0	7988	25	4	1.307692308	0	0	HH524	2
527	1	1	0	0	1996	1	1996	1997	1	2	Y-47	0	0	0	0	7988	25	4	1.307692308	0	0	HH524	2
527	1	1	0	0	1997	2	1997	1998	2	3	Y-47	0	0	0	0	7988	25	4	1.307692308	0	0	HH524	2
527	1	1	0	0	1998	3	1998	1999	3	4	Y-47	0	0	0	0	7988	25	4	1.307692308	0	0	HH524	2
527	1	1	0	0	1999	4	1999	2000	4	5	Y-47	0	0	0	0	7988	25	4	1.266666667	0	0	HH524	2
53	2	0	1	0	1996	0	1996	1997	0	1	M-15	0	0	1	0	15430	40	6	1.16	0	0	HH49	2
53	2	0	1	0	1997	1	1997	1998	1	2	M-15	0	0	0	0	15430	40	7	1.148148143	0	0	HH49	2
53	2	0	1	0	1998	2	1998	1999	2	3	M-15	0	0	0	0	15430	40	6	1.133333333	0	0	HH49	2
53	2	0	1	0	1999	3	1999	2000	3	4	M-15	0	0	0	0	15430	40	7	1.133333329	0	0	HH49	2
53	2	0	1	0	2000	4	2000	2001	4	5	M-15	0	0	0	0	15430	40	6	1.133333333	0	0	HH49	2
530	2	0	1	0	1988	0	1988	1989	0	1	Y-75-a	0	0	1	0	52738	22	21	1.246575342	0	0	HH609.605	3
530	2	0	1	0	1989	1	1989	1990	1	2	Y-75-a	0	0	0	0	52738	22	23	1.25974026	1	0	HH609.605	3
530	2	0	1	0	1990	2	1990	1991	2	3	Y-75-a	0	0	0	0	57778	22	24	1.243589743	1	0	HH609.605	3
530	2	0	1	0	1991	3	1991	1992	3	4	Y-75-a	0	0	0	0	57778	22	25	1.261437905	1	0	HH609.605	2
530	2	0	1	0	1992	4	1992	1993	4	5	Y-75-a	0	0	0	0	53954	22	23	1.260273973	1	0	HH609.605	2
531	1	1	0	0	1992	0	1992	1993	0	1	Y-75-a	0	0	1	0	53954	26	23	1.260273973	1	0	HH609.605	2
531	1	1	0	0	1993	1	1993	1994	1	2	Y-75-a	0	0	0	0	21963	26	13	1.297297297	0	0	HH528	2
531	1	1	0	0	1994	2	1994	1995	2	3	Y-75-a	0	0	0	0	21963	26	13	1.297297297	0	0	HH528	2
531	1	1	0	0	1995	3	1995	1996	3	4	Y-75-a	0	0	0	0	22850	26	13	1.297297297	0	0	HH528	2
531	1	1	0	0	1996	4	1996	1997	4	5	Y-75-a	0	0	0	0	22850	26	13	1.282051282	0	0	HH528	2
532	2	0	1	0	2000	0	2000	2001	0	1	Y-48	0	0	1	0	9778	34	6	1.25	0	0	HH528	2
532	2	0	1	0	2001	1	2001	2002	1	2	Y-48	0	0	0	0	9778	34	6	1.19047619	0	0	HH528	1
532	2	0	1	0	2002	2	2002	2003	2	3	Y-48	0	0	0	0	9778	34	6	1.166666667	0	0	HH528	1
532	2	0	1	0	2003	3	2003	2004	3	4	Y-48	0	0	0	0	9778	34	5	1.136363636	0	0	HH528	1
532	2	0	1	0	2004	4	2004	2005	4	5	Y-48	0	0	0	0	9778	34	5	1.136363636	0	0	HH528	1
534	2	0	1	0	1971	2	1971	1972	2	3	Y-64	0	0	0	0	23128	22	9	1.136363636	0	0	HH619.O-498	4
534	2	0	1	0	1972	3	1972	1973	3	4	Y-64	0	0	0	0	15244	22	9	1.146341465	1	0	HH619.O-498	4
534	2	0	1	0	1973	4	1973	1974	4	5	Y-64	0	0	0	0	15244	22	8	1.146341463	0	0	HH619.O-498	4
535	1	1	0	0	1992	0	1992	1993	0	1	Y-64	0	0	1	0	19968	23	10	1.14	1	0	HH619.O-498	2
535	1	1	0	0	1993	1	1993	1994	1	2	Y-64	0	0	0	0	19968	23	10	1.14	0	0	HH619.O-498	2
535	1	1	0	0	1994	2	1994	1995	2	3	Y-64	0	0	0	0	19968	23	9	1.130434783	0	0	HH619.O-498	2
535	1	1	0	0	1995	3	1995	1996	3	4	Y-37	0	0	0	0	11272	23	4	1.181818182	0	0	HH467.O-039	2
535	1	1	0	0	1996	4	1996	1997	4	5	Y-49	0	0	0	0	4724	23	3	1.2	0	0	HH553	2
536	1	1	0	0	1999	0	1999	2000	0	1	Y-49	0	0	1	0	4724	30	4	1.166666667	0	0	HH553	2
536	1	1	0	0	2000	1	2000	2001	1	2	Y-49	0	0	0	0	4724	30	4	1.166666667	0	0	HH553	2
536	1	1	0	0	2001	2	2001	2002	2	3	Y-49	0	0	0	0	4724	30	4	1.166666667	0	0	HH553	1
536	1	1	0	0	2002	3	2002	2003	3	4	Y-49	0	0	0	0	4724	30	4	1.157894737	0	0	HH553	1
536	1	1	0	0	2003	4	2003	2004	4	5	Y-49	0	0	0	0	4724	30	4	1.157894737	0	0	HH553	1
538	2	0	1	0	1991	2	1991	1992	2	3	Y-50	1	0	0	0	1420	27	2	1.333333333	1	0	HH537	2
538	2	0	1	0	1992	3	1992	1993	3	4	Y-50	0	0	0	0	1420	27	2	1.25	1	0	HH537	2
538	2	0	1	0	1993	4	1993	1994	4	5	Y-50	0	0	0	0	1420	27	2	1.25	0	0	HH537	2
540	1	1	0	0	1977	0	1977	1978	0	1	Y-65	0	0	1	0	4228	23	5	1.285714286	0	0	HH540.544	4
540	1	1	0	0	1978	1	1978	1979	1	2	Y-65	0	0	0	0	4228	23	5	1.285714286	0	0	HH540.544	4
540	1	1	0	0	1979	2	1979	1980	2	3	Y-65	0	0	0	0	4228	23	5	1.25	0	1	HH540.544	4
540	1	1	0	0	1980	3	1980	1981	3	4	Y-65	0	0	0	0	4228	23	5	1.25	0	1	HH540.544	4
540	1	1	0	0	1981	4	1981	1982	4	5	Y-15	0	0	0	0	4854	23	5	1.25	0	1	HH540.544	3
542	2	0	1	0	1979	0	1979	1980	0	1	Y-47	0	0	1	0	17142	27	14	1.244897959	0	1	HH27.31.O-189	4
542	2	0	1	0	1980	1	1980	1981	1	2	Y-47	0	0	0	0	17142	27	12	1.305555556	0	1	HH27.31.O-189	4
542	2	0	1	0	1981	2	1981	1982	2	3	Y-47	0	0	0	0	21370	27	12	1.305555556	0	1	HH27.31.O-189	3
542	2	0	1	0	1982	3	1982	1983	3	4	Y-47	0	0	0	0	21370	27	11	1.263157895	0	1	HH27.31.O-189	3
542	2	0	1	0	1983	4	1983	1984	4	5	Y-47	0	0	0	0	26592	27	13	1.25	0	1	HH27.31.O-189	3
546	2	0	1	0	1982	0	1982	1983	0	1	Y-15	0	0	1	0	4854	28	6	1.3125	0	1	HH540.544	3
546	2	0	1	0	1983	1	1983	1984	1	2	Y-15	0	0	0	0	4854	28	6	1.3125	0	1	HH540.544	3
546	2	0	1	0	1984	2	1984	1985	2	3	Y-15	0	0	0	0	4854	28	6	1.277777778	0	1	HH540.544	3
546	2	0	1	0	1985	3	1985	1986	3	4	Y-15	0	0	0	0	6556	28	6	1.277777778	0	1	HH540.544	3
546	2	0	1	0	1986	4	1986	1987	4	5	Y-15	0	0	0	0	6556	28	6	1.25	0	1	HH540.544	3
548	2	0	1	0	1997	0	1997	1998	0	1	Y-06	0	0	1	0	14817	18	9	1.259259259	0	0	HH300	2
548	2	0	1	0	1998	1	1998	1999	1	2	Y-06	0	0	0	0	14817	18	9	1.24137931	0	0	HH300	2
548	2	0	1	0	1999	2	1999	2000	2	3	Y-51	0	0	0	0	9284	18	6	1.133333333	0	0	HH540.544	2
548	2	0	1	0	2000	3	2000	2001	3	4	Y-51	0	0	0	0	10418	18	6	1.133333333	0	0	HH540.544	2
548	2	0	1	0	2001	4	2001	2002	4	5	Y-51	0	0	0	0	10418	18	7	1.166666667	0	0	HH540.544	1
550	1	1	0	0	2001	0	2001	2002	0	1	Y-51	0	0	1	0	10418	22	7	1.166666667	0	0	HH540.544	1
550	1	1	0	0	2002	1	2002	2003	1	2	Y-51	0	0	0	0	10418	22	6	1.208333333	0	0	HH540.544	1
550	1	1	0	0	2003	2	2003	2004	2	3	Y-51	0	0	0	0	10418	22	6	1.208333333	0	0	HH540.544	1
550	1	1	0	0	2004	3	2004	2005	3	4	Y-51	0	0	0	0	10418	22	8	1.212121212	0	0	HH540.544	1
550	1	1	0	0	2005	4	2005	2006	4	5	Y-51	0	0	0	0	11055	22	5	1.181818182	0	0	HH540.544	1
554	1	1	0	0	2004	0	2004	2005	0	1	Y-51	0	0	1	0	10418	22	8	1.212121212	0	0	HH540.544	1
554	1	1	0	0	2005	1	2005	2006	1	2	S-04	0	0	0	0	0	22	3	1.272727273	0	0	HH540.544	1
554	1	1	0	0	2006	2	2006	2007	2	3	S-04	0	0	0	0	0	22	3	1.230769231	0	0	HH540.544	1
56	1	1	0	0	2005	0	2005	2006	0	1	M-15	0	0	1	0	13554	22	8	1.157894737	0	0	HH49	1
56	1	1	0	0	2006	1	2006	2007	1	2	M-15	0	0	0	0	13554	22	7	1.161290323	0	0	HH49	1
560	1	1	0	0	1994	0	1994	1995	0	1	Y-52	0	0	1	0	2211	29	4	1.307692308	0	0	HH556	2
560	1	1	0	0	1995	1	1995	1996	1	2	Y-52	0	0	0	0	2211	29	4	1.266666667	0	0	HH556	2
560	1	1	0	0	1996	2	1996	1997	2	3	Y-52	0	0	0	0	2211	29	4	1.235294118	0	0	HH556	2
560	1	1	0	0	1997	3	1997	1998	3	4	Y-52	0	0	0	0	2211	29	4	1.235294118	0	0	HH556	2
560	1	1	0	0	1998	4	1998	1999	4	5	Y-52	0	0	0	0	2211	29	4	1.235294118	0	0	HH556	2
562	2	0	1	0	1986	0	1986	1987	0	1	C	0	0	1	0	2125	21	11	1.272727273	0	1	HH520.O-337	3
562	2	0	1	0	1987	1	1987	1988	1	2	C	0	0	0	0	2125	21	9	1.212121212	0	0	HH520.O-337	3
562	2	0	1	0	1988	2	1988	1989	2	3	C	0	0	0	0	2125	21	9	1.233333333	0	0	HH520.O-337	3
562	2	0	1	0	1989	3	1989	1990	3	4	C	0	0	0	0	2125	21	9	1.21875	1	0	HH520.O-337	3
562	2	0	1	0	1990	4	1990	1991	4	5	C	0	0	0	0	6934	21	9	1.205882353	1	0	HH520.O-337	3
564	1	1	0	0	1973	0	1973	1974	0	1	Y-53	0	0	1	0	18351	29	3	1.230769231	0	0	HH564.O-729	4
564	1	1	0	0	1974	1	1974	1975	1	2	Y-53	0	0	0	0	18351	29	3	1.2	0	0	HH564.O-729	4
564	1	1	0	0	1975	2	1975	1976	2	3	Y-53	0	0	0	0	18763	29	4	1.235294118	1	0	HH564.O-729	4
564	1	1	0	0	1976	3	1976	1977	3	4	Y-53	0	0	0	0	18763	29	4	1.235294118	0	0	HH564.O-729	4
564	1	1	0	0	1977	4	1977	1978	4	5	Y-53	0	0	0	0	18763	29	4	1.235294118	0	0	HH564.O-729	4
566	2	0	1	0	1971	0	1971	1972	0	1	Y-65	0	0	1	0	4228	17	4	1.157894737	0	0	HH540.544	4
566	2	0	1	0	1972	1	1972	1973	1	2	Y-65	0	0	0	0	4228	17	4	1.157894737	1	0	HH540.544	4
566	2	0	1	0	1973	2	1973	1974	2	3	Y-65	0	0	0	0	4228	17	4	1.157894737	0	0	HH540.544	4
566	2	0	1	0	1974	3	1974	1975	3	4	Y-65	0	0	0	0	4228	17	4	1.142857143	0	0	HH540.544	4
566	2	0	1	0	1975	4	1975	1976	4	5	Y-65	0	0	0	0	4228	17	5	1.173913043	1	0	HH540.544	4
567	1	1	0	0	1993	0	1993	1994	0	1	Y-51	0	0	1	0	19950	22	6	1.142857143	0	0	HH540.544	2
567	1	1	0	0	1994	1	1994	1995	1	2	Y-51	0	0	0	0	19950	22	7	1.178571429	0	0	HH540.544	2
567	1	1	0	0	1995	2	1995	1996	2	3	Y-51	0	0	0	0	21318	22	7	1.178571429	0	0	HH540.544	2
567	1	1	0	0	1996	3	1996	1997	3	4	Y-53	0	0	0	0	19051	22	8	1.25	0	0	HH564.O-729	2
567	1	1	0	0	1997	4	1997	1998	4	5	Y-53	0	0	0	0	19051	22	8	1.25	0	0	HH564.O-729	2
568	1	1	0	0	1994	0	1994	1995	0	1	Y-51	0	0	1	0	19950	23	7	1.178571429	0	0	HH540.544	2
568	1	1	0	0	1995	1	1995	1996	1	2	Y-51	0	0	0	0	21318	23	7	1.178571429	0	0	HH540.544	2
568	1	1	0	0	1996	2	1996	1997	2	3	Y-53	0	0	0	0	19051	23	8	1.25	0	0	HH564.O-729	2
568	1	1	0	0	1997	3	1997	1998	3	4	Y-53	0	0	0	0	19051	23	8	1.25	0	0	HH564.O-729	2
568	1	1	0	0	1998	4	1998	1999	4	5	Y-53	0	0	0	0	19051	23	8	1.233333333	0	0	HH564.O-729	2
570	2	0	1	0	1984	0	1984	1985	0	1	Y-53	0	0	1	0	19051	40	6	1.2	0	1	HH564.O-729	3
570	2	0	1	0	1985	1	1985	1986	1	2	Y-53	0	0	0	0	19051	40	5	1.363636364	0	1	HH564.O-729	3
570	2	0	1	0	1986	2	1986	1987	2	3	Y-53	0	0	0	0	19051	40	5	1.363636364	0	1	HH564.O-729	3
570	2	0	1	0	1987	3	1987	1988	3	4	Y-53	0	0	0	0	19051	40	5	1.363636364	0	0	HH564.O-729	3
570	2	0	1	0	1988	4	1988	1989	4	5	Y-53	0	0	0	0	19051	40	5	1.307692308	0	0	HH564.O-729	3
571	1	1	0	0	1981	0	1981	1982	0	1	Y-53	0	0	1	0	19051	37	5	1.157894737	0	1	HH564.O-729	3
571	1	1	0	0	1982	1	1982	1983	1	2	Y-53	0	0	0	0	19051	37	5	1.157894737	0	1	HH564.O-729	3
571	1	1	0	0	1983	2	1983	1984	2	3	Y-53	0	0	0	0	19051	37	5	1.15	0	1	HH564.O-729	3
571	1	1	0	0	1984	3	1984	1985	3	4	Y-53	0	0	0	0	19051	37	6	1.2	0	1	HH564.O-729	3
571	1	1	0	0	1985	4	1985	1986	4	5	Y-53	0	0	0	0	19051	37	5	1.363636364	0	1	HH564.O-729	3
572	1	1	0	0	2003	0	2003	2004	0	1	Y-53	0	0	1	0	19051	19	11	1.195652183	0	0	HH564.O-729	1
572	1	1	0	0	2004	1	2004	2005	1	2	Y-53	0	0	0	0	12034	19	9	1.19047619	0	0	HH564.O-729	1
572	1	1	0	0	2005	2	2005	2006	2	3	Y-53	0	1	0	0	12034	19	8	1.189189189	0	0	HH564.O-729	1
573	1	1	0	0	1972	0	1972	1973	0	1	Y-55	0	0	1	0	16124	32	6	1.263157895	1	0	HH573.580	4
573	1	1	0	0	1973	1	1973	1974	1	2	Y-55	0	0	0	0	16124	32	8	1.368421053	0	0	HH573.580	4
573	1	1	0	0	1974	2	1974	1975	2	3	Y-55	0	0	0	0	16124	32	9	1.380952381	0	0	HH573.580	4
573	1	1	0	0	1975	3	1975	1976	3	4	Y-55	0	0	0	0	16124	32	8	1.272727273	1	0	HH573.580	4
573	1	1	0	0	1976	4	1976	1977	4	5	Y-55	0	0	0	0	16124	32	7	1.227272727	0	0	HH573.580	4
574	2	0	1	0	1974	0	1974	1975	0	1	B	0	0	1	0	24559	30	8	1.153846154	0	0	HH376.374	4
574	2	0	1	0	1975	1	1975	1976	1	2	B	0	0	0	0	24559	30	9	1.179487179	1	0	HH376.374	4
574	2	0	1	0	1976	2	1976	1977	2	3	B	0	0	0	0	24559	30	10	1.236842105	0	0	HH376.374	4
574	2	0	1	0	1977	3	1977	1978	3	4	B	0	0	0	0	24559	30	10	1.222222222	0	0	HH376.374	4
574	2	0	1	0	1978	4	1978	1979	4	5	B	0	0	0	0	24559	30	11	1.205128205	0	0	HH376.374	4
575	2	0	1	0	1991	0	1991	1992	0	1	Y-55	0	0	1	0	15570	17	10	1.235294118	1	0	HH573.580	2
575	2	0	1	0	1992	1	1992	1993	1	2	Y-55	0	0	0	0	11401	17	10	1.210526316	1	0	HH573.580	2
575	2	0	1	0	1993	2	1993	1994	2	3	Y-55	0	0	0	0	11401	17	14	1.266666667	0	0	HH573.580	2
575	2	0	1	0	1994	3	1994	1995	3	4	Y-55	0	0	0	0	11401	17	14	1.229166667	0	0	HH573.580	2
575	2	0	1	0	1995	4	1995	1996	4	5	Y-55	0	0	0	0	11401	17	13	1.208333333	0	0	HH573.580	2
576	2	0	1	0	1993	0	1993	1994	0	1	Y-55	0	0	1	0	11401	19	14	1.266666667	0	0	HH573.580	2
576	2	0	1	0	1994	1	1994	1995	1	2	Y-55	0	0	0	0	11401	19	14	1.229166667	0	0	HH573.580	2
576	2	0	1	0	1995	2	1995	1996	2	3	Y-55	0	0	0	0	11401	19	13	1.208333333	0	0	HH573.580	2
576	2	0	1	0	1996	3	1996	1997	3	4	Y-55	0	0	0	0	11401	19	13	1.204081633	0	0	HH573.580	2
576	2	0	1	0	1997	4	1997	1998	4	5	Y-55	0	0	0	0	11401	19	13	1.215686275	0	0	HH573.580	2
577	2	0	1	0	1999	0	1999	2000	0	1	Y-55	0	0	1	0	10026	25	10	1.19047619	0	0	HH573.580	2
577	2	0	1	0	2000	1	2000	2001	1	2	Y-55	0	0	0	0	10026	25	10	1.19047619	0	0	HH573.580	2
577	2	0	1	0	2001	2	2001	2002	2	3	Y-55	0	0	0	0	10026	25	9	1.166666667	0	0	HH573.580	1
577	2	0	1	0	2002	3	2002	2003	3	4	Y-55	0	0	0	0	10026	25	9	1.179487179	0	0	HH573.580	1
577	2	0	1	0	2003	4	2003	2004	4	5	Y-55	0	0	0	0	10026	25	9	1.179487179	0	0	HH573.580	1
579	1	1	0	0	1986	0	1986	1987	0	1	Y-75-b	0	0	1	0	23945	27	15	1.216666667	0	1	HH23.O-206	3
579	1	1	0	0	1987	1	1987	1988	1	2	Y-75-b	0	0	0	0	23945	27	14	1.25	0	0	HH23.O-206	3
579	1	1	0	0	1988	2	1988	1989	2	3	Y-55	0	0	0	0	15570	27	8	1.2	0	0	HH573.580	3
579	1	1	0	0	1989	3	1989	1990	3	4	Y-55	0	0	0	0	15570	27	8	1.1875	1	0	HH573.580	3
579	1	1	0	0	1990	4	1990	1991	4	5	Y-55	0	0	0	0	15570	27	8	1.1875	1	0	HH573.580	3
586	1	1	0	0	1986	0	1986	1987	0	1	Y-57-a	0	0	1	0	17076	27	10	1.222222222	0	1	HH585.582	3
586	1	1	0	0	1987	1	1987	1988	1	2	Y-57-a	0	0	0	0	17076	27	10	1.210526316	0	0	HH585.582	3
586	1	1	0	0	1988	2	1988	1989	2	3	Y-57-a	0	0	0	0	17076	27	10	1.2	0	0	HH585.582	3
586	1	1	0	0	1989	3	1989	1990	3	4	Y-57-a	0	0	0	0	17076	27	15	1.254901961	1	0	HH585.582	3
586	1	1	0	0	1990	4	1990	1991	4	5	Y-57-a	0	0	0	0	17076	27	16	1.264150943	1	0	HH585.582	3
587	2	0	1	0	1989	0	1989	1990	0	1	Y-57-a	0	0	1	0	17076	30	15	1.254901961	1	0	HH585.582	3
587	2	0	1	0	1990	1	1990	1991	1	2	Y-57-a	0	0	0	0	17076	30	16	1.264150943	1	0	HH585.582	3
587	2	0	1	0	1991	2	1991	1992	2	3	Y-57-a	0	0	0	0	17076	30	16	1.240740741	1	0	HH585.582	2
587	2	0	1	0	1992	3	1992	1993	3	4	Y-57-a	0	0	0	0	17076	30	15	1.218181818	1	0	HH585.582	2
587	2	0	1	0	1993	4	1993	1994	4	5	Y-57-a	0	0	0	0	10999	30	10	1.152173913	0	0	HH585.582	2
588	1	1	0	0	1991	0	1991	1992	0	1	Y-57-a	0	0	1	0	17076	32	16	1.240740741	1	0	HH585.582	2
588	1	1	0	0	1992	1	1992	1993	1	2	Y-57-a	0	0	0	0	17076	32	15	1.218181818	1	0	HH585.582	2
588	1	1	0	0	1993	2	1993	1994	2	3	Y-57-a	0	0	0	0	10999	32	10	1.152173913	0	0	HH585.582	2
588	1	1	0	0	1994	3	1994	1995	3	4	Y-57-a	0	0	0	0	10999	32	8	1.105263158	0	0	HH585.582	2
588	1	1	0	0	1995	4	1995	1996	4	5	Y-57-a	0	0	0	0	12917	32	9	1.125	0	0	HH585.582	2
59	2	0	1	0	1979	0	1979	1980	0	1	Y-07	0	0	1	0	36921	17	12	1.305555556	0	1	HH303.O-047	4
59	2	0	1	0	1980	1	1980	1981	1	2	Y-39	0	0	0	0	33670	17	9	1.162790698	0	1	HH479.O-027	4
59	2	0	1	0	1981	2	1981	1982	2	3	Y-39	0	0	0	0	33670	17	8	1.139534884	0	1	HH479.O-027	3
59	2	0	1	0	1982	3	1982	1983	3	4	Y-39	0	0	0	0	33670	17	9	1.155555556	0	1	HH479.O-027	3
59	2	0	1	0	1983	4	1983	1984	4	5	Y-39	0	0	0	0	33670	17	9	1.155555556	0	1	HH479.O-027	3
591	2	0	1	0	1990	0	1990	1991	0	1	Y-26-a	0	0	1	0	25387	29	8	1.2	1	0	HH409.408.O-454	3
591	2	0	1	0	1991	1	1991	1992	1	2	Y-26-a	0	0	0	0	25387	29	8	1.179487179	1	0	HH409.408.O-454	2
591	2	0	1	0	1992	2	1992	1993	2	3	Y-26-a	0	0	0	0	25387	29	8	1.179487179	1	0	HH409.408.O-454	2
591	2	0	1	0	1993	3	1993	1994	3	4	Y-58	0	0	0	0	13460	29	6	1.277777776	0	0	HH589	2
591	2	0	1	0	1994	4	1994	1995	4	5	Y-58	0	0	0	0	13460	29	5	1.19047619	0	0	HH589	2
592	2	0	1	0	1993	0	1993	1994	0	1	Y-58	0	0	1	0	13460	32	6	1.277777776	0	0	HH589	2
592	2	0	1	0	1994	1	1994	1995	1	2	Y-58	0	0	0	0	13460	32	5	1.19047619	0	0	HH589	2
592	2	0	1	0	1995	2	1995	1996	2	3	Y-58	0	0	0	0	15511	32	5	1.19047619	0	0	HH589	2
592	2	0	1	0	1996	3	1996	1997	3	4	Y-58	0	0	0	0	15511	32	5	1.136363636	0	0	HH589	2
592	2	0	1	0	1997	4	1997	1998	4	5	Y-58	0	0	0	0	15511	32	5	1.136363636	0	0	HH589	2
593	1	1	0	0	1979	0	1979	1980	0	1	Y-26-b	0	0	1	0	10764	18	9	1.171428571	0	1	HHO-040	4
593	1	1	0	0	1980	1	1980	1981	1	2	Y-26-b	0	0	0	0	10764	18	7	1.2	0	1	HHO-040	4
593	1	1	0	0	1981	2	1981	1982	2	3	Y-26-a	0	0	0	0	20546	18	5	1.115384615	0	1	HH409.408.O-454	3
593	1	1	0	0	1982	3	1982	1983	3	4	Y-26-a	0	0	0	0	20546	18	5	1.115384615	0	1	HH409.408.O-454	3
593	1	1	0	0	1983	4	1983	1984	4	5	Y-26-a	0	0	0	0	20546	18	5	1.115384615	0	1	HH409.408.O-454	3
595	1	1	0	0	2001	0	2001	2002	0	1	Y-58	0	0	1	0	15511	20	6	1.166666667	0	0	HH589	1
595	1	1	0	0	2002	1	2002	2003	1	2	Y-58	0	0	0	0	15511	20	6	1.166666667	0	0	HH589	1
595	1	1	0	0	2003	2	2003	2004	2	3	Y-58	0	0	0	0	15511	20	7	1.178571429	0	0	HH589	1
595	1	1	0	0	2004	3	2004	2005	3	4	Y-58	0	0	0	0	15511	20	7	1.166666667	0	0	HH589	1
595	1	1	0	0	2005	4	2005	2006	4	5	Y-58	0	0	0	0	15511	20	7	1.15625	0	0	HH589	1
596	1	1	0	0	1977	0	1977	1978	0	1	Y-57-b	0	0	1	0	23662	18	5	1.19047619	0	0	HH93.O-002	4
596	1	1	0	0	1978	1	1978	1979	1	2	Y-57-b	0	0	0	0	23662	18	6	1.238095238	0	0	HH93.O-002	4
596	1	1	0	0	1979	2	1979	1980	2	3	Y-57-b	0	0	0	0	23662	18	7	1.24	0	1	HH93.O-002	4
596	1	1	0	0	1980	3	1980	1981	3	4	Y-57-b	0	0	0	0	23662	18	7	1.222222222	0	1	HH93.O-002	4
596	1	1	0	0	1981	4	1981	1982	4	5	Y-57-b	0	0	0	0	23662	18	6	1.227272727	0	1	HH93.O-002	3
599	2	0	1	0	1997	2	1997	1998	2	3	M-22	1	0	0	0	23662	26	9	1.194444444	0	0	HH93.O-002	2
599	2	0	1	0	1998	3	1998	1999	3	4	M-22	0	0	0	0	23662	26	9	1.184210526	0	0	HH93.O-002	2
599	2	0	1	0	1999	4	1999	2000	4	5	M-22	0	0	0	0	23662	26	10	1.166666667	0	0	HH93.O-002	2
6	2	0	1	0	1991	0	1991	1992	0	1	Y-68	0	0	1	0	36426	16	18	1.263157895	1	0	HH66.70	2
6	2	0	1	0	1992	1	1992	1993	1	2	Y-68	0	0	0	0	36426	16	18	1.263157895	1	0	HH66.70	2
6	2	0	1	0	1993	2	1993	1994	2	3	M-03	0	0	0	0	10764	16	4	1.8	0	0	HH4	2
6	2	0	1	0	1994	3	1994	1995	3	4	M-03	0	0	0	0	10764	16	4	1.571428571	0	0	HH4	2
6	2	0	1	0	1995	4	1995	1996	4	5	M-03	0	0	0	0	10764	16	4	1.444444444	0	0	HH4	2
602	2	0	1	0	1988	0	1988	1989	0	1	Y-48	0	0	1	0	14931	22	4	1.222222222	0	0	HH600.O-578	3
602	2	0	1	0	1989	1	1989	1990	1	2	Y-48	0	0	0	0	14931	22	4	1.222222222	1	0	HH600.O-578	3
602	2	0	1	0	1990	2	1990	1991	2	3	Y-48	0	0	0	0	18715	22	4	1.307692308	1	0	HH600.O-578	3
602	2	0	1	0	1991	3	1991	1992	3	4	Y-48	0	0	0	0	18715	22	3	1.230769231	1	0	HH600.O-578	2
602	2	0	1	0	1992	4	1992	1993	4	5	Y-48	0	0	0	0	18715	22	4	1.307692308	1	0	HH600.O-578	2
603	2	0	1	0	1992	0	1992	1993	0	1	Y-48	0	0	1	0	18715	26	4	1.307692308	1	0	HH600.O-578	2
603	2	0	1	0	1993	1	1993	1994	1	2	Y-60	0	0	0	0	18715	26	4	1.266666667	0	0	HH600.O-578	2
603	2	0	1	0	1994	2	1994	1995	2	3	Y-60	0	0	0	0	18715	26	4	1.266666667	0	0	HH600.O-578	2
603	2	0	1	0	1995	3	1995	1996	3	4	Y-60	0	0	0	0	18715	26	4	1.266666667	0	0	HH600.O-578	2
603	2	0	1	0	1996	4	1996	1997	4	5	Y-60	0	0	0	0	18715	26	4	1.235294118	0	0	HH600.O-578	2
604	1	1	0	0	1997	0	1997	1998	0	1	Y-60	0	0	1	0	18715	31	5	1.294117647	0	0	HH600.O-578	2
604	1	1	0	0	1998	1	1998	1999	1	2	Y-60	0	0	0	0	18715	31	5	1.222222222	0	0	HH600.O-578	2
604	1	1	0	0	1999	2	1999	2000	2	3	Y-60	0	0	0	0	18715	31	5	1.222222222	0	0	HH600.O-578	2
604	1	1	0	0	2000	3	2000	2001	3	4	Y-60	0	0	0	0	18715	31	5	1.222222222	0	0	HH600.O-578	2
604	1	1	0	0	2001	4	2001	2002	4	5	Y-60	0	0	0	0	18715	31	5	1.157894737	0	0	HH600.O-578	1
605	1	1	0	0	1972	0	1972	1973	0	1	Y-75-a	0	0	1	0	38415	40	15	1.302325581	1	0	HH609.605	4
605	1	1	0	0	1973	1	1973	1974	1	2	Y-75-a	0	0	0	0	38415	40	15	1.270833333	0	0	HH609.605	4
605	1	1	0	0	1974	2	1974	1975	2	3	Y-75-a	0	0	0	0	38415	40	15	1.270833333	0	0	HH609.605	4
605	1	1	0	0	1975	3	1975	1976	3	4	Y-75-a	0	0	0	0	53181	40	18	1.238095238	1	0	HH609.605	4
605	1	1	0	0	1976	4	1976	1977	4	5	Y-75-a	0	0	0	0	38415	40	11	1.230769231	0	0	HH609.605	4
606	2	0	1	0	1973	0	1973	1974	0	1	Y-57-a	0	0	1	0	17076	37	7	1.3	0	0	HH585.582	4
606	2	0	1	0	1974	1	1974	1975	1	2	Y-57-a	0	0	0	0	17076	37	7	1.3	0	0	HH585.582	4
606	2	0	1	0	1975	2	1975	1976	2	3	Y-57-a	0	0	0	0	17076	37	8	1.318181818	1	0	HH585.582	4
606	2	0	1	0	1976	3	1976	1977	3	4	Y-57-a	0	0	0	0	17076	37	8	1.269230769	0	0	HH585.582	4
606	2	0	1	0	1977	4	1977	1978	4	5	Y-57-a	0	0	0	0	17076	37	8	1.259259259	0	0	HH585.582	4
607	1	1	0	0	1996	1	1996	1997	1	2	Y-57-a	1	0	0	0	12917	22	10	1.2	0	0	HH585.582	2
607	1	1	0	0	1997	2	1997	1998	2	3	Y-57-a	0	0	0	0	12917	22	10	1.2	0	0	HH585.582	2
607	1	1	0	0	1998	3	1998	1999	3	4	Y-57-a	0	0	0	0	8468	22	9	1.162162162	0	0	HH585.582	2
607	1	1	0	0	1999	4	1999	2000	4	5	Y-57-a	0	0	0	0	8468	22	9	1.162162162	0	0	HH585.582	2
608	2	0	1	0	2002	0	2002	2003	0	1	Y-61	0	0	1	0	6804	29	6	1.368421053	0	0	HH609.605	1
608	2	0	1	0	2003	1	2003	2004	1	2	Y-61	0	0	0	0	6804	29	6	1.333333333	0	0	HH609.605	1
608	2	0	1	0	2004	2	2004	2005	2	3	Y-61	0	0	0	0	6804	29	6	1.333333333	0	0	HH609.605	1
608	2	0	1	0	2005	3	2005	2006	3	4	Y-61	0	0	0	0	6804	29	6	1.318181818	0	0	HH609.605	1
608	2	0	1	0	2006	4	2006	2007	4	5	Y-61	0	0	0	0	6804	29	6	1.45	0	0	HH609.605	1
61	1	1	0	0	1998	0	1998	1999	0	1	M-16	0	0	1	0	27497	19	6	1.16	0	0	HH57	2
61	1	1	0	0	1999	1	1999	2000	1	2	M-16	0	0	0	0	27497	19	6	1.148148148	0	0	HH57	2
61	1	1	0	0	2000	2	2000	2001	2	3	M-16	0	0	0	0	27497	19	6	1.148148148	0	0	HH57	2
61	1	1	0	0	2001	3	2001	2002	3	4	M-16	0	0	0	0	27497	19	7	1.172413793	0	0	HH57	1
61	1	1	0	0	2002	4	2002	2003	4	5	M-16	0	0	0	0	27497	19	7	1.161290323	0	0	HH57	1
613	1	1	0	0	1986	0	1986	1987	0	1	Y-62	0	0	1	0	12297	37	8	1.315789474	0	1	HH611.O-521	3
613	1	1	0	0	1987	1	1987	1988	1	2	Y-62	0	0	0	0	12297	37	8	1.285714286	0	0	HH611.O-521	3
613	1	1	0	0	1988	2	1988	1989	2	3	Y-62	0	0	0	0	12297	37	9	1.333333333	0	0	HH611.O-521	3
613	1	1	0	0	1989	3	1989	1990	3	4	Y-62	0	0	0	0	12297	37	9	1.333333333	1	0	HH611.O-521	3
613	1	1	0	0	1990	4	1990	1991	4	5	Y-62	0	0	0	0	12297	37	9	1.318181818	1	0	HH611.O-521	3
616	2	0	1	0	1987	0	1987	1988	0	1	Y-63	0	0	1	0	9166	33	5	1.2	0	0	HH614	3
616	2	0	1	0	1988	1	1988	1989	1	2	Y-63	0	0	0	0	9166	33	5	1.2	0	0	HH614	3
616	2	0	1	0	1989	2	1989	1990	2	3	Y-63	0	0	0	0	9166	33	5	1.142857143	1	0	HH614	3
616	2	0	1	0	1990	3	1990	1991	3	4	Y-63	0	0	0	0	9166	33	5	1.142857143	1	0	HH614	3
616	2	0	1	0	1991	4	1991	1992	4	5	Y-63	0	0	0	0	9166	33	5	1.142857143	1	0	HH614	2
617	2	0	1	0	1998	0	1998	1999	0	1	Y-63	0	0	1	0	9166	17	5	1.142857143	0	0	HH614	2
617	2	0	1	0	1999	1	1999	2000	1	2	Y-63	0	0	0	0	9166	17	5	1.157894737	0	0	HH614	2
617	2	0	1	0	2000	2	2000	2001	2	3	Y-63	0	0	0	0	9166	17	5	1.157894737	0	0	HH614	2
617	2	0	1	0	2001	3	2001	2002	3	4	Y-63	0	0	0	0	9166	17	5	1.157894737	0	0	HH614	1
617	2	0	1	0	2002	4	2002	2003	4	5	Y-63	0	0	0	0	9166	17	5	1.142857143	0	0	HH614	1
618	1	1	0	0	1999	0	1999	2000	0	1	Y-63	0	0	1	0	9166	18	5	1.157894737	0	0	HH614	2
618	1	1	0	0	2000	1	2000	2001	1	2	Y-63	0	0	0	0	9166	18	5	1.157894737	0	0	HH614	2
618	1	1	0	0	2001	2	2001	2002	2	3	Y-63	0	0	0	0	9166	18	5	1.157894737	0	0	HH614	1
618	1	1	0	0	2002	3	2002	2003	3	4	Y-63	0	0	0	0	9166	18	5	1.142857143	0	0	HH614	1
618	1	1	0	0	2003	4	2003	2004	4	5	Y-63	0	0	0	0	9166	18	5	1.142857143	0	0	HH614	1
62	2	0	1	0	2001	0	2001	2002	0	1	M-16	0	0	1	0	27497	22	7	1.172413793	0	0	HH57	1
62	2	0	1	0	2002	1	2002	2003	1	2	M-16	0	0	0	0	27497	22	7	1.161290323	0	0	HH57	1
62	2	0	1	0	2003	2	2003	2004	2	3	M-16	0	0	0	0	27497	22	7	1.161290323	0	0	HH57	1
62	2	0	1	0	2004	3	2004	2005	3	4	M-16	0	0	0	0	27497	22	8	1.181818182	0	0	HH57	1
62	2	0	1	0	2005	4	2005	2006	4	5	M-16	0	0	0	0	27497	22	8	1.181818182	0	0	HH57	1
621	1	1	0	0	1977	0	1977	1978	0	1	Y-64	0	0	1	0	15244	30	7	1.208333333	0	0	HH619.O-498	4
621	1	1	0	0	1978	1	1978	1979	1	2	Y-64	0	0	0	0	15244	30	6	1.208333333	0	0	HH619.O-498	4
621	1	1	0	0	1979	2	1979	1980	2	3	Y-64	0	0	0	0	15244	30	6	1.192307692	0	1	HH619.O-498	4
621	1	1	0	0	1980	3	1980	1981	3	4	Y-64	0	0	0	0	15244	30	6	1.192307692	0	1	HH619.O-498	4
621	1	1	0	0	1981	4	1981	1982	4	5	Y-64	0	0	0	0	15244	30	6	1.178571429	0	1	HH619.O-498	3
622	2	0	1	0	1978	0	1978	1979	0	1	Y-25	0	0	1	0	17128	36	7	1.263157895	0	0	HH406	4
622	2	0	1	0	1979	1	1979	1980	1	2	Y-25	0	0	0	0	17128	36	9	1.35	0	1	HH406	4
622	2	0	1	0	1980	2	1980	1981	2	3	Y-25	0	0	0	0	18387	36	9	1.35	0	1	HH406	4
622	2	0	1	0	1981	3	1981	1982	3	4	Y-25	0	0	0	0	18387	36	9	1.318181818	0	1	HH406	3
622	2	0	1	0	1982	4	1982	1983	4	5	Y-25	0	0	0	0	18387	36	9	1.318181818	0	1	HH406	3
624	2	0	1	0	1988	0	1988	1989	0	1	Y-64	0	0	1	0	15244	41	8	1.142857143	0	0	HH619.O-498	3
624	2	0	1	0	1989	1	1989	1990	1	2	Y-64	0	0	0	0	15244	41	8	1.135135135	1	0	HH619.O-498	3
624	2	0	1	0	1990	2	1990	1991	2	3	Y-64	0	0	0	0	15244	41	8	1.135135135	1	0	HH619.O-498	3
624	2	0	1	0	1991	3	1991	1992	3	4	Y-64	0	0	0	0	15244	41	8	1.128205128	1	0	HH619.O-498	2
624	2	0	1	0	1992	4	1992	1993	4	5	Y-64	0	0	0	0	19968	41	10	1.14	1	0	HH619.O-498	2
625	1	1	0	0	1998	0	1998	1999	0	1	Y-64	0	0	1	0	15244	20	8	1.135135135	0	0	HH619.O-498	2
625	1	1	0	0	1999	1	1999	2000	1	2	Y-64	0	0	0	0	15244	20	8	1.171428571	0	0	HH619.O-498	2
625	1	1	0	0	2000	2	2000	2001	2	3	Y-64	0	0	0	0	15244	20	8	1.162162162	0	0	HH619.O-498	2
625	1	1	0	0	2001	3	2001	2002	3	4	Y-64	0	0	0	0	15244	20	9	1.189189189	0	0	HH619.O-498	1
625	1	1	0	0	2002	4	2002	2003	4	5	Y-64	0	0	0	0	15244	20	9	1.179487179	0	0	HH619.O-498	1
626	1	1	0	0	2001	0	2001	2002	0	1	Y-64	0	0	1	0	15244	23	9	1.189189189	0	0	HH619.O-498	1
626	1	1	0	0	2002	1	2002	2003	1	2	Y-64	0	0	0	0	15244	23	9	1.179487179	0	0	HH619.O-498	1
626	1	1	0	0	2003	2	2003	2004	2	3	Y-64	0	0	0	0	15244	23	9	1.162790698	0	0	HH619.O-498	1
626	1	1	0	0	2004	3	2004	2005	3	4	Y-64	0	0	0	0	15244	23	9	1.184210526	0	0	HH619.O-498	1
626	1	1	0	0	2005	4	2005	2006	4	5	Y-64	0	0	0	0	15244	23	8	1.166666667	0	0	HH619.O-498	1
629	1	1	0	0	1976	0	1976	1977	0	1	Y-60	0	0	1	0	67200	30	12	1.227272727	0	0	HH629.627	4
629	1	1	0	0	1977	1	1977	1978	1	2	Y-60	0	0	0	0	67200	30	13	1.244444444	0	0	HH629.627	4
629	1	1	0	0	1978	2	1978	1979	2	3	Y-60	0	0	0	0	67200	30	12	1.191489362	0	0	HH629.627	4
629	1	1	0	0	1979	3	1979	1980	3	4	Y-60	0	0	0	0	56680	30	12	1.191489362	0	1	HH629.627	4
629	1	1	0	0	1980	4	1980	1981	4	5	Y-60	0	0	0	0	58408	30	12	1.166666667	0	1	HH629.627	4
63	1	1	0	0	1982	0	1982	1983	0	1	Y-39	0	0	1	0	33670	20	9	1.155555556	0	1	HH479.O-027	3
63	1	1	0	0	1983	1	1983	1984	1	2	Y-39	0	0	0	0	33670	20	9	1.155555556	0	1	HH479.O-027	3
63	1	1	0	0	1984	2	1984	1985	2	3	Y-39	0	0	0	0	33670	20	10	1.145833333	0	1	HH479.O-027	3
63	1	1	0	0	1985	3	1985	1986	3	4	Y-39	0	0	0	0	35180	20	10	1.12244898	0	1	HH479.O-027	3
63	1	1	0	0	1986	4	1986	1987	4	5	Y-39	0	0	0	0	35180	20	12	1.163265306	0	1	HH479.O-027	3
630	2	0	1	0	1975	0	1975	1976	0	1	Y-25	0	0	1	0	17128	33	7	1.24	1	0	HH406	4
630	2	0	1	0	1976	1	1976	1977	1	2	Y-25	0	0	0	0	17128	33	7	1.24	0	0	HH406	4
630	2	0	1	0	1977	2	1977	1978	2	3	Y-25	0	0	0	0	17128	33	7	1.192307692	0	0	HH406	4
630	2	0	1	0	1978	3	1978	1979	3	4	Y-25	0	0	0	0	17128	33	7	1.263157895	0	0	HH406	4
630	2	0	1	0	1979	4	1979	1980	4	5	Y-25	0	0	0	0	17128	33	9	1.35	0	1	HH406	4
631	2	0	1	0	1991	0	1991	1992	0	1	Y-65	0	0	1	0	12391	45	4	1.090909091	1	0	HH629.627	2
631	2	0	1	0	1992	1	1992	1993	1	2	Y-65	0	0	0	0	16215	45	8	1.193548387	1	0	HH629.627	2
631	2	0	1	0	1993	2	1993	1994	2	3	Y-65	0	0	0	0	12391	45	3	1.052631579	0	0	HH629.627	2
631	2	0	1	0	1994	3	1994	1995	3	4	Y-65	0	0	0	0	12391	45	3	1.052631579	0	0	HH629.627	2
631	2	0	1	0	1995	4	1995	1996	4	5	Y-65	0	0	0	0	12391	45	3	1.052631579	0	0	HH629.627	2
632	1	1	0	0	1994	0	1994	1995	0	1	Y-25	0	0	1	0	21822	19	11	1.236842105	0	0	HH406	2
632	1	1	0	0	1995	1	1995	1996	1	2	Y-25	0	0	0	0	21822	19	12	1.238095238	0	0	HH406	2
632	1	1	0	0	1996	2	1996	1997	2	3	Y-65	0	0	0	0	12391	19	6	1.142857143	0	0	HH629.627	2
632	1	1	0	0	1997	3	1997	1998	3	4	Y-65	0	0	0	0	12391	19	6	1.142857143	0	0	HH629.627	2
632	1	1	0	0	1998	4	1998	1999	4	5	Y-65	0	0	0	0	12391	19	6	1.142857143	0	0	HH629.627	2
633	1	1	0	0	2005	0	2005	2006	0	1	Y-65	0	0	1	0	12391	30	7	1.142857143	0	0	HH629.627	1
633	1	1	0	0	2006	1	2006	2007	1	2	Y-65	0	0	0	0	12391	30	7	1.128205128	0	0	HH629.627	1
634	1	1	0	0	1976	0	1976	1977	0	1	Y-66	0	0	1	0	2573	27	5	1.25	0	0	HH634.O-528	4
634	1	1	0	0	1977	1	1977	1978	1	2	Y-66	0	0	0	0	2573	27	5	1.25	0	0	HH634.O-528	4
634	1	1	0	0	1978	2	1978	1979	2	3	Y-66	0	0	0	0	2573	27	5	1.25	0	0	HH634.O-528	4
634	1	1	0	0	1979	3	1979	1980	3	4	Y-66	0	0	0	0	2573	27	5	1.222222222	0	1	HH634.O-528	4
634	1	1	0	0	1980	4	1980	1981	4	5	Y-66	0	0	0	0	2573	27	5	1.222222222	0	1	HH634.O-528	4
635	2	0	1	0	1979	0	1979	1980	0	1	Y-41-b	0	0	1	0	15904	23	11	1.272727273	0	1	HH412.O-418	4
635	2	0	1	0	1980	1	1980	1981	1	2	Y-41-b	0	0	0	0	15904	23	9	1.259259259	0	1	HH412.O-418	4
635	2	0	1	0	1981	2	1981	1982	2	3	N-22	0	0	0	0	7881	23	10	1.2	0	1	HH173	3
635	2	0	1	0	1982	3	1982	1983	3	4	N-22	0	0	0	0	7881	23	11	1.225	0	1	HH173	3
635	2	0	1	0	1983	4	1983	1984	4	5	N-22	0	0	0	0	7881	23	11	1.225	0	1	HH173	3
636	1	1	0	0	1984	0	1984	1985	0	1	Y-66	0	0	1	0	2573	35	8	1.285714286	0	1	HH634.O-528	3
636	1	1	0	0	1985	1	1985	1986	1	2	Y-66	0	0	0	0	2573	35	8	1.285714286	0	1	HH634.O-528	3
636	1	1	0	0	1986	2	1986	1987	2	3	Y-66	0	0	0	0	2573	35	10	1.241379315	0	1	HH634.O-528	3
636	1	1	0	0	1987	3	1987	1988	3	4	Y-66	0	0	0	0	2573	35	9	1.206896556	0	0	HH634.O-528	3
636	1	1	0	0	1988	4	1988	1989	4	5	Y-66	0	0	0	0	2573	35	6	1.2	0	0	HH634.O-528	3
637	2	0	1	0	1998	0	1998	1999	0	1	N-22	0	0	1	0	13857	19	11	1.219512195	0	0	HH173	2
637	2	0	1	0	1999	1	1999	2000	1	2	Y-66	0	0	0	0	13364	19	8	1.166666667	0	0	HH634.O-528	2
637	2	0	1	0	2000	2	2000	2001	2	3	Y-66	0	0	0	0	13364	19	7	1.230769231	0	0	HH634.O-528	2
637	2	0	1	0	2001	3	2001	2002	3	4	Y-66	0	0	0	0	10791	19	6	1.192307692	0	0	HH634.O-528	1
637	2	0	1	0	2002	4	2002	2003	4	5	Y-66	0	0	0	0	10791	19	4	1.285714286	0	0	HH634.O-528	1
638	2	0	1	0	2003	0	2003	2004	0	1	Y-66	0	0	1	0	10791	24	5	1.357142857	0	0	HH634.O-528	1
638	2	0	1	0	2004	1	2004	2005	1	2	Y-66	0	0	0	0	10791	24	5	1.277777778	0	0	HH634.O-528	1
638	2	0	1	0	2005	2	2005	2006	2	3	Y-66	0	0	0	0	10791	24	5	1.277777778	0	0	HH634.O-528	1
638	2	0	1	0	2006	3	2006	2007	3	4	Y-66	0	0	0	0	10791	24	5	1.25	0	0	HH634.O-528	1
641	1	1	0	0	1988	0	1988	1989	0	1	Y-31	0	0	1	0	22754	32	10	1.195121951	0	0	HH431.435	3
641	1	1	0	0	1989	1	1989	1990	1	2	Y-31	0	0	0	0	22754	32	10	1.19047619	1	0	HH431.435	3
641	1	1	0	0	1990	2	1990	1991	2	3	Y-31	0	0	0	0	29133	32	10	1.19047619	1	0	HH431.435	3
641	1	1	0	0	1991	3	1991	1992	3	4	Y-31	0	0	0	0	29133	32	9	1.15	1	0	HH431.435	2
641	1	1	0	0	1992	4	1992	1993	4	5	Y-31	0	0	0	0	29133	32	9	1.142857143	1	0	HH431.435	2
642	2	0	1	0	1984	0	1984	1985	0	1	Y-31	0	0	1	0	22754	28	8	1.162162162	0	1	HH431.435	3
642	2	0	1	0	1985	1	1985	1986	1	2	Y-31	0	0	0	0	22754	28	8	1.162162162	0	1	HH431.435	3
642	2	0	1	0	1986	2	1986	1987	2	3	Y-31	0	0	0	0	22754	28	8	1.15	0	1	HH431.435	3
642	2	0	1	0	1987	3	1987	1988	3	4	Y-31	0	0	0	0	22754	28	9	1.170731707	0	0	HH431.435	3
642	2	0	1	0	1988	4	1988	1989	4	5	Y-31	0	0	0	0	22754	28	10	1.195121951	0	0	HH431.435	3
644	1	1	0	0	2003	0	2003	2004	0	1	Y-67	0	0	1	0	16027	19	10	1.216216216	0	0	HH639	1
644	1	1	0	0	2004	1	2004	2005	1	2	Y-67	0	0	0	0	16027	19	11	1.1875	0	0	HH639	1
644	1	1	0	0	2005	2	2005	2006	2	3	Y-67	0	0	0	0	18922	19	11	1.1875	0	0	HH639	1
644	1	1	0	0	2006	3	2006	2007	3	4	Y-67	0	0	0	0	18922	19	10	1.166666667	0	0	HH639	1
645	1	1	0	0	1982	0	1982	1983	0	1	Y-70	0	0	1	0	16153	29	10	1.266666669	0	1	HH656.O-731	3
645	1	1	0	0	1983	1	1983	1984	1	2	Y-70	0	0	0	0	16153	29	10	1.258064521	0	1	HH656.O-731	3
645	1	1	0	0	1984	2	1984	1985	2	3	Y-70	0	0	0	0	16153	29	10	1.281250009	0	1	HH656.O-731	3
645	1	1	0	0	1985	3	1985	1986	3	4	Y-70	0	0	0	0	16153	29	9	1.264705882	0	1	HH656.O-731	3
645	1	1	0	0	1986	4	1986	1987	4	5	Y-70	0	0	0	0	16153	29	10	1.243902439	0	1	HH656.O-731	3
648	1	1	0	0	1974	0	1974	1975	0	1	Y-70	0	0	1	0	16153	21	7	1.352941176	0	0	HH656.O-731	4
648	1	1	0	0	1975	1	1975	1976	1	2	Y-70	0	0	0	0	16153	21	8	1.304347826	1	0	HH656.O-731	4
648	1	1	0	0	1976	2	1976	1977	2	3	Y-70	0	0	0	0	16153	21	9	1.32	0	0	HH656.O-731	4
648	1	1	0	0	1977	3	1977	1978	3	4	Y-70	0	0	0	0	16153	21	9	1.32	0	0	HH656.O-731	4
648	1	1	0	0	1978	4	1978	1979	4	5	Y-70	0	0	0	0	16153	21	8	1.269230769	0	0	HH656.O-731	4
649	2	0	1	0	1975	0	1975	1976	0	1	N-19	0	0	1	0	22154	31	6	1.352941176	1	0	HH159.O-250	4
649	2	0	1	0	1976	1	1976	1977	1	2	N-19	0	0	0	0	22154	31	6	1.352941176	0	0	HH159.O-250	4
649	2	0	1	0	1977	2	1977	1978	2	3	N-19	0	0	0	0	22154	31	6	1.352941176	0	0	HH159.O-250	4
649	2	0	1	0	1978	3	1978	1979	3	4	N-19	0	0	0	0	22154	31	6	1.25	0	0	HH159.O-250	4
649	2	0	1	0	1979	4	1979	1980	4	5	N-19	0	0	0	0	22154	31	6	1.19047619	0	1	HH159.O-250	4
65	2	0	1	0	2004	0	2004	2005	0	1	M-16	0	0	1	0	27497	22	8	1.181818182	0	0	HH57	1
65	2	0	1	0	2005	1	2005	2006	1	2	M-16	0	0	0	0	27497	22	8	1.181818182	0	0	HH57	1
65	2	0	1	0	2006	2	2006	2007	2	3	M-16	0	0	0	0	27497	22	10	1.142857143	0	0	HH57	1
650	2	0	1	0	1982	0	1982	1983	0	1	Y-70	0	0	1	0	16153	29	10	1.266666669	0	1	HH656.O-731	3
650	2	0	1	0	1983	1	1983	1984	1	2	Y-70	0	0	0	0	16153	29	10	1.258064521	0	1	HH656.O-731	3
650	2	0	1	0	1984	2	1984	1985	2	3	Y-70	0	0	0	0	16153	29	10	1.281250009	0	1	HH656.O-731	3
650	2	0	1	0	1985	3	1985	1986	3	4	Y-70	0	0	0	0	16153	29	9	1.264705882	0	1	HH656.O-731	3
650	2	0	1	0	1986	4	1986	1987	4	5	Y-70	0	0	0	0	16153	29	10	1.243902439	0	1	HH656.O-731	3
651	2	0	1	0	1988	0	1988	1989	0	1	Y-70	0	0	1	0	10142	35	9	1.24137931	0	0	HH656.O-731	3
651	2	0	1	0	1989	1	1989	1990	1	2	Y-70	0	0	0	0	10142	35	9	1.25	1	0	HH656.O-731	3
651	2	0	1	0	1990	2	1990	1991	2	3	Y-70	0	0	0	0	8739	35	9	1.25	1	0	HH656.O-731	3
651	2	0	1	0	1991	3	1991	1992	3	4	Y-70	0	0	0	0	8739	35	9	1.25	1	0	HH656.O-731	2
651	2	0	1	0	1992	4	1992	1993	4	5	Y-70	0	0	0	0	8739	35	9	1.24137931	1	0	HH656.O-731	2
652	1	1	0	0	1998	0	1998	1999	0	1	Y-69	0	0	1	0	8198	23	10	1.216216216	0	0	HH648.646	2
652	1	1	0	0	1999	1	1999	2000	1	2	Y-69	0	0	0	0	8198	23	10	1.236842105	0	0	HH648.646	2
652	1	1	0	0	2000	2	2000	2001	2	3	Y-69	0	0	0	0	9823	23	10	1.225	0	0	HH648.646	2
652	1	1	0	0	2001	3	2001	2002	3	4	Y-69	0	0	0	0	9823	23	11	1.25	0	0	HH648.646	1
652	1	1	0	0	2002	4	2002	2003	4	5	Y-69	0	0	0	0	9823	23	11	1.227272727	0	0	HH648.646	1
653	1	1	0	0	2001	0	2001	2002	0	1	Y-69	0	0	1	0	9823	26	11	1.25	0	0	HH648.646	1
653	1	1	0	0	2002	1	2002	2003	1	2	Y-69	0	0	0	0	9823	26	11	1.227272727	0	0	HH648.646	1
653	1	1	0	0	2003	2	2003	2004	2	3	Y-69	0	0	0	0	9823	26	11	1.208333333	0	0	HH648.646	1
653	1	1	0	0	2004	3	2004	2005	3	4	Y-69	0	0	0	0	9823	26	11	1.224489796	0	0	HH648.646	1
653	1	1	0	0	2005	4	2005	2006	4	5	Y-69	0	0	0	0	14737	26	10	1.153846154	0	0	HH648.646	1
654	1	1	0	0	1981	0	1981	1982	0	1	N-35	0	0	1	0	29115	20	12	1.238095238	0	1	HH243.O-288	3
654	1	1	0	0	1982	1	1982	1983	1	2	N-35	0	0	0	0	29115	20	13	1.25	0	1	HH243.O-288	3
654	1	1	0	0	1983	2	1983	1984	2	3	N-31	0	0	0	0	13477	20	5	1.555555556	0	1	HH654.O-606	3
654	1	1	0	0	1984	3	1984	1985	3	4	N-31	0	0	0	0	13477	20	6	1.666666667	0	1	HH654.O-606	3
654	1	1	0	0	1985	4	1985	1986	4	5	N-31	0	0	0	0	13477	20	7	1.777777778	0	1	HH654.O-606	3
658	1	1	0	0	1998	0	1998	1999	0	1	Y-70	0	0	1	0	8008	42	4	1.1	0	0	HH656.O-731	2
658	1	1	0	0	1999	1	1999	2000	1	2	Y-70	0	0	0	0	8008	42	4	1.1	0	0	HH656.O-731	2
658	1	1	0	0	2000	2	2000	2001	2	3	Y-70	0	0	0	0	8008	42	5	1.15	0	0	HH656.O-731	2
658	1	1	0	0	2001	3	2001	2002	3	4	Y-70	0	0	0	0	8008	42	5	1.136363636	0	0	HH656.O-731	1
658	1	1	0	0	2002	4	2002	2003	4	5	Y-70	0	0	0	0	8008	42	5	1.136363636	0	0	HH656.O-731	1
659	1	1	0	0	2000	0	2000	2001	0	1	Y-70	0	0	1	0	8008	44	5	1.15	0	0	HH656.O-731	2
659	1	1	0	0	2001	1	2001	2002	1	2	Y-70	0	0	0	0	8008	44	5	1.136363636	0	0	HH656.O-731	1
659	1	1	0	0	2002	2	2002	2003	2	3	Y-70	0	0	0	0	8008	44	5	1.136363636	0	0	HH656.O-731	1
659	1	1	0	0	2003	3	2003	2004	3	4	Y-70	0	0	0	0	8008	44	5	1.136363636	0	0	HH656.O-731	1
659	1	1	0	0	2004	4	2004	2005	4	5	Y-70	0	0	0	0	8008	44	5	1.136363636	0	0	HH656.O-731	1
660	1	1	0	0	1978	0	1978	1979	0	1	Y-75-b	0	0	1	0	32292	29	8	1.153846154	0	0	HH23.O-206	4
660	1	1	0	0	1979	1	1979	1980	1	2	Y-75-b	0	0	0	0	32292	29	9	1.170731707	0	1	HH23.O-206	4
660	1	1	0	0	1980	2	1980	1981	2	3	Y-75-a	0	0	0	0	48833	29	19	1.314814815	0	1	HH609.605	4
660	1	1	0	0	1981	3	1981	1982	3	4	Y-75-a	0	0	0	0	48833	29	17	1.277777778	0	1	HH609.605	3
660	1	1	0	0	1982	4	1982	1983	4	5	Y-75-a	0	0	0	0	48833	29	19	1.278688525	0	1	HH609.605	3
661	2	0	1	0	1978	0	1978	1979	0	1	Y-29	0	0	1	0	27029	29	6	1.294117647	0	0	HH423.419	4
661	2	0	1	0	1979	1	1979	1980	1	2	Y-29	0	0	0	0	27029	29	6	1.263157895	0	1	HH423.419	4
661	2	0	1	0	1980	2	1980	1981	2	3	Y-29	0	0	0	0	31196	29	7	1.315789474	0	1	HH423.419	4
661	2	0	1	0	1981	3	1981	1982	3	4	Y-29	0	0	0	0	31196	29	7	1.272727273	0	1	HH423.419	3
661	2	0	1	0	1982	4	1982	1983	4	5	Y-29	0	0	0	0	31196	29	7	1.272727273	0	1	HH423.419	3
662	1	1	0	0	1999	0	1999	2000	0	1	Y-29	0	0	1	0	25914	21	11	1.264705882	0	0	HH423.419	2
662	1	1	0	0	2000	1	2000	2001	1	2	Y-29	0	0	0	0	26493	21	10	1.222222222	0	0	HH423.419	2
662	1	1	0	0	2001	2	2001	2002	2	3	Y-29	0	0	0	0	26493	21	11	1.236842105	0	0	HH423.419	1
662	1	1	0	0	2002	3	2002	2003	3	4	Y-71	0	0	0	0	3480	21	4	1.444444444	0	0	HH660	1
662	1	1	0	0	2003	4	2003	2004	4	5	Y-71	0	0	0	0	3480	21	4	1.307692308	0	0	HH660	1
663	2	0	1	0	2001	0	2001	2002	0	1	Y-29	0	0	1	0	26493	23	11	1.236842105	0	0	HH423.419	1
663	2	0	1	0	2002	1	2002	2003	1	2	Y-71	0	0	0	0	3480	23	4	1.444444444	0	0	HH660	1
663	2	0	1	0	2003	2	2003	2004	2	3	Y-71	0	0	0	0	3480	23	4	1.307692308	0	0	HH660	1
663	2	0	1	0	2004	3	2004	2005	3	4	Y-71	0	0	0	0	3480	23	4	1.307692308	0	0	HH660	1
663	2	0	1	0	2005	4	2005	2006	4	5	Y-71	0	0	0	0	3574	23	4	1.307692308	0	0	HH660	1
666	2	0	1	0	1985	0	1985	1986	0	1	Y-62	0	0	1	0	16055	25	12	1.195121952	0	1	HH611.O-521	3
666	2	0	1	0	1986	1	1986	1987	1	2	Y-72	0	0	0	0	3758	25	4	1.125	0	1	HH665	3
666	2	0	1	0	1987	2	1987	1988	2	3	Y-72	0	0	0	0	3758	25	5	1.166666667	0	0	HH665	3
666	2	0	1	0	1988	3	1988	1989	3	4	Y-72	0	0	0	0	3758	25	6	1.208333333	0	0	HH665	3
666	2	0	1	0	1989	4	1989	1990	4	5	Y-72	0	0	0	0	3758	25	6	1.208333333	1	0	HH665	3
667	1	1	0	0	1987	0	1987	1988	0	1	Y-72	0	0	1	0	3758	27	5	1.166666667	0	0	HH665	3
667	1	1	0	0	1988	1	1988	1989	1	2	Y-72	0	0	0	0	3758	27	6	1.208333333	0	0	HH665	3
667	1	1	0	0	1989	2	1989	1990	2	3	Y-72	0	0	0	0	3758	27	6	1.208333333	1	0	HH665	3
667	1	1	0	0	1990	3	1990	1991	3	4	Y-72	0	0	0	0	6323	27	6	1.192307692	1	0	HH665	3
667	1	1	0	0	1991	4	1991	1992	4	5	Y-72	0	0	0	0	6323	27	5	1.111111111	1	0	HH665	2
670	2	0	1	0	2004	0	2004	2005	0	1	Y-13	0	0	1	0	11369	25	9	1.133333333	0	0	HH337	1
670	2	0	1	0	2005	1	2005	2006	1	2	Y-72	0	0	0	0	8653	25	7	1.151515152	0	0	HH665	1
670	2	0	1	0	2006	2	2006	2007	2	3	Y-72	0	0	0	0	8653	25	7	1.151515152	0	0	HH665	1
671	1	1	0	0	1973	0	1973	1974	0	1	Y-73	0	0	1	0	17694	25	6	1.217391304	0	0	HH395	4
671	1	1	0	0	1974	1	1974	1975	1	2	Y-73	0	0	0	0	16083	25	5	1.173913043	0	0	HH395	4
671	1	1	0	0	1975	2	1975	1976	2	3	Y-73	0	0	0	0	16083	25	4	1.307692308	1	0	HH395	4
671	1	1	0	0	1976	3	1976	1977	3	4	Y-73	0	0	0	0	16083	25	4	1.266666667	0	0	HH395	4
671	1	1	0	0	1977	4	1977	1978	4	5	Y-73	0	0	0	0	16083	25	5	1.333333333	0	0	HH395	4
672	2	0	1	0	1975	0	1975	1976	0	1	B	0	0	1	0	24559	31	9	1.179487179	1	0	HH376.374	4
672	2	0	1	0	1976	1	1976	1977	1	2	B	0	0	0	0	24559	31	10	1.236842105	0	0	HH376.374	4
672	2	0	1	0	1977	2	1977	1978	2	3	B	0	0	0	0	24559	31	10	1.222222222	0	0	HH376.374	4
672	2	0	1	0	1978	3	1978	1979	3	4	B	0	0	0	0	24559	31	11	1.205128205	0	0	HH376.374	4
672	2	0	1	0	1979	4	1979	1980	4	5	B	0	0	0	0	24559	31	12	1.230769231	0	1	HH376.374	4
673	2	0	1	0	1996	0	1996	1997	0	1	Y-73	0	0	1	0	9634	21	3	1.333333333	0	0	HH671	2
673	2	0	1	0	1997	1	1997	1998	1	2	Y-73	0	0	0	0	9634	21	3	1.333333333	0	0	HH671	2
673	2	0	1	0	1998	2	1998	1999	2	3	Y-73	0	0	0	0	9634	21	3	1.272727273	0	0	HH671	2
673	2	0	1	0	1999	3	1999	2000	3	4	Y-73	0	0	0	0	9634	21	4	1.363636364	0	0	HH671	2
673	2	0	1	0	2000	4	2000	2001	4	5	Y-73	0	0	0	0	9634	21	4	1.307692308	0	0	HH671	2
674	2	0	1	0	1999	0	1999	2000	0	1	Y-73	0	0	1	0	9634	24	4	1.363636364	0	0	HH671	2
674	2	0	1	0	2000	1	2000	2001	1	2	Y-73	0	0	0	0	9634	24	4	1.307692308	0	0	HH671	2
674	2	0	1	0	2001	2	2001	2002	2	3	Y-73	0	0	0	0	9634	24	4	1.307692308	0	0	HH671	1
674	2	0	1	0	2002	3	2002	2003	3	4	Y-73	0	0	0	0	9634	24	4	1.307692308	0	0	HH671	1
674	2	0	1	0	2003	4	2003	2004	4	5	Y-73	0	0	0	0	9634	24	4	1.266666667	0	0	HH671	1
675	1	1	0	0	1974	0	1974	1975	0	1	Y-74	0	0	1	0	18846	31	4	1.235294118	0	0	HH675.O-442	4
675	1	1	0	0	1975	1	1975	1976	1	2	Y-74	0	0	0	0	18846	31	5	1.294117647	1	0	HH675.O-442	4
675	1	1	0	0	1976	2	1976	1977	2	3	Y-74	0	0	0	0	18846	31	5	1.294117647	0	0	HH675.O-442	4
675	1	1	0	0	1977	3	1977	1978	3	4	Y-74	0	0	0	0	18846	31	6	1.352941176	0	0	HH675.O-442	4
675	1	1	0	0	1978	4	1978	1979	4	5	Y-74	0	0	0	0	18846	31	6	1.277777778	0	0	HH675.O-442	4
676	2	0	1	0	1976	0	1976	1977	0	1	N-22	0	0	1	0	4994	22	5	1.1	0	0	HH173	4
676	2	0	1	0	1977	1	1977	1978	1	2	N-22	0	0	0	0	4994	22	6	1.133333333	0	0	HH173	4
676	2	0	1	0	1978	2	1978	1979	2	3	N-22	0	0	0	0	4994	22	6	1.133333333	0	0	HH173	4
676	2	0	1	0	1979	3	1979	1980	3	4	N-22	0	0	0	0	4994	22	6	1.117647059	0	1	HH173	4
676	2	0	1	0	1980	4	1980	1981	4	5	N-22	0	0	0	0	7881	22	7	1.147058824	0	1	HH173	4
677	1	1	0	0	1992	0	1992	1993	0	1	Y-74	0	0	1	0	21690	16	7	1.285714286	1	0	HH675.O-442	2
677	1	1	0	0	1993	1	1993	1994	1	2	Y-74	0	0	0	0	21690	16	7	1.285714286	0	0	HH675.O-442	2
677	1	1	0	0	1994	2	1994	1995	2	3	Y-74	0	0	0	0	21690	16	7	1.260869565	0	0	HH675.O-442	2
677	1	1	0	0	1995	3	1995	1996	3	4	Y-74	0	0	0	0	21690	16	6	1.238095238	0	0	HH675.O-442	2
677	1	1	0	0	1996	4	1996	1997	4	5	Y-74	0	0	0	0	21690	16	6	1.217391304	0	0	HH675.O-442	2
678	2	0	1	0	1998	0	1998	1999	0	1	Y-74	0	0	1	0	21690	22	7	1.260869565	0	0	HH675.O-442	2
678	2	0	1	0	1999	1	1999	2000	1	2	Y-74	0	0	0	0	21690	22	7	1.24	0	0	HH675.O-442	2
678	2	0	1	0	2000	2	2000	2001	2	3	Y-74	0	0	0	0	11828	22	6	1.25	0	0	HH675.O-442	2
678	2	0	1	0	2001	3	2001	2002	3	4	Y-74	0	0	0	0	11828	22	6	1.227272727	0	0	HH675.O-442	1
678	2	0	1	0	2002	4	2002	2003	4	5	Y-74	0	0	0	0	11828	22	6	1.2	0	0	HH675.O-442	1
68	1	1	0	0	1985	0	1985	1986	0	1	Y-68	0	0	1	0	32626	21	13	1.227272727	0	1	HH66.70	3
68	1	1	0	0	1986	1	1986	1987	1	2	Y-68	0	0	0	0	32626	21	13	1.217391304	0	1	HH66.70	3
68	1	1	0	0	1987	2	1987	1988	2	3	Y-68	0	0	0	0	28862	21	12	1.243243243	0	0	HH66.70	3
68	1	1	0	0	1988	3	1988	1989	3	4	Y-68	0	0	0	0	28862	21	11	1.195121951	0	0	HH66.70	3
68	1	1	0	0	1989	4	1989	1990	4	5	Y-68	0	0	0	0	28862	21	12	1.209302326	1	0	HH66.70	3
682	2	0	1	0	1984	0	1984	1985	0	1	Y-75-a	0	0	1	0	51734	29	19	1.227272727	0	1	HH609.605	3
682	2	0	1	0	1985	1	1985	1986	1	2	Y-75-a	0	0	0	0	52738	29	19	1.220588235	0	1	HH609.605	3
682	2	0	1	0	1986	2	1986	1987	2	3	Y-75-a	0	0	0	0	52738	29	17	1.288461538	0	1	HH609.605	3
682	2	0	1	0	1987	3	1987	1988	3	4	Y-75-a	0	0	0	0	52738	29	17	1.237288136	0	0	HH609.605	3
682	2	0	1	0	1988	4	1988	1989	4	5	Y-75-a	0	0	0	0	52738	29	21	1.246575342	0	0	HH609.605	3
683	2	0	1	0	1990	0	1990	1991	0	1	Y-75-a	0	0	1	0	57778	35	24	1.243589743	1	0	HH609.605	3
683	2	0	1	0	1991	1	1991	1992	1	2	Y-75-a	0	0	0	0	57778	35	25	1.261437905	1	0	HH609.605	2
683	2	0	1	0	1992	2	1992	1993	2	3	Y-75-a	0	0	0	0	53954	35	23	1.260273973	1	0	HH609.605	2
683	2	0	1	0	1993	3	1993	1994	3	4	Y-75-a	0	0	0	0	21963	35	13	1.297297297	0	0	HH679	2
683	2	0	1	0	1994	4	1994	1995	4	5	Y-75-a	0	0	0	0	21963	35	13	1.297297297	0	0	HH679	2
684	2	0	1	0	1992	0	1992	1993	0	1	Y-75-a	0	0	1	0	53954	37	23	1.260273973	1	0	HH609.605	2
684	2	0	1	0	1993	1	1993	1994	1	2	Y-75-a	0	0	0	0	21963	37	13	1.297297297	0	0	HH679	2
684	2	0	1	0	1994	2	1994	1995	2	3	Y-75-a	0	0	0	0	21963	37	13	1.297297297	0	0	HH679	2
684	2	0	1	0	1995	3	1995	1996	3	4	Y-75-a	0	0	0	0	22850	37	13	1.297297297	0	0	HH679	2
684	2	0	1	0	1996	4	1996	1997	4	5	Y-75-a	0	0	0	0	22850	37	13	1.282051282	0	0	HH679	2
685	1	1	0	0	2003	0	2003	2004	0	1	Y-75-a	0	0	1	0	13163	19	9	1.205882353	0	0	HH679	1
685	1	1	0	0	2004	1	2004	2005	1	2	Y-75-a	0	0	0	0	13163	19	9	1.194444444	0	0	HH679	1
685	1	1	0	0	2005	2	2005	2006	2	3	Y-75-a	0	0	0	0	13163	19	9	1.184210526	0	0	HH679	1
685	1	1	0	0	2006	3	2006	2007	3	4	Y-75-a	0	0	0	0	13163	19	9	1.184210526	0	0	HH679	1
688	2	0	1	0	1986	0	1986	1987	0	1	Y-76-a	0	0	1	0	20136	22	7	1.28	0	1	HH686	3
688	2	0	1	0	1987	1	1987	1988	1	2	Y-76-a	0	0	0	0	20136	22	6	1.3	0	0	HH686	3
688	2	0	1	0	1988	2	1988	1989	2	3	Y-76-a	0	0	0	0	20136	22	7	1.466666667	0	0	HH686	3
688	2	0	1	0	1989	3	1989	1990	3	4	Y-76-a	0	0	0	0	20136	22	7	1.411764706	1	0	HH686	3
688	2	0	1	0	1990	4	1990	1991	4	5	Y-76-a	0	0	0	0	20136	22	7	1.411764706	1	0	HH686	3
689	2	0	1	0	1988	0	1988	1989	0	1	Y-76-a	0	0	1	0	20136	24	7	1.466666667	0	0	HH686	3
689	2	0	1	0	1989	1	1989	1990	1	2	Y-76-a	0	0	0	0	20136	24	7	1.411764706	1	0	HH686	3
689	2	0	1	0	1990	2	1990	1991	2	3	Y-76-a	0	0	0	0	20136	24	7	1.411764706	1	0	HH686	3
689	2	0	1	0	1991	3	1991	1992	3	4	Y-76-a	0	0	0	0	20136	24	7	1.388888889	1	0	HH686	2
689	2	0	1	0	1992	4	1992	1993	4	5	Y-76-a	0	0	0	0	20136	24	7	1.315789474	1	0	HH686	2
69	2	0	1	0	1989	0	1989	1990	0	1	Y-68	0	0	1	0	28862	25	12	1.209302326	1	0	HH66.70	3
69	2	0	1	0	1990	1	1990	1991	1	2	Y-68	0	0	0	0	36426	25	16	1.25	1	0	HH66.70	3
69	2	0	1	0	1991	2	1991	1992	2	3	Y-68	0	0	0	0	36426	25	18	1.263157895	1	0	HH66.70	2
69	2	0	1	0	1992	3	1992	1993	3	4	Y-68	0	0	0	0	36426	25	18	1.263157895	1	0	HH66.70	2
69	2	0	1	0	1993	4	1993	1994	4	5	M-17	0	0	0	0	16373	25	13	1.181818182	0	0	HH66.70	2
690	1	1	0	0	1990	0	1990	1991	0	1	Y-76-a	0	0	1	0	20136	26	7	1.411764706	1	0	HH686	3
690	1	1	0	0	1991	1	1991	1992	1	2	Y-76-a	0	0	0	0	20136	26	7	1.388888889	1	0	HH686	2
690	1	1	0	0	1992	2	1992	1993	2	3	Y-76-a	0	0	0	0	20136	26	7	1.315789474	1	0	HH686	2
690	1	1	0	0	1993	3	1993	1994	3	4	Y-76-a	0	0	0	0	20136	26	6	1.277777778	0	0	HH686	2
690	1	1	0	0	1994	4	1994	1995	4	5	Y-76-a	0	0	0	0	20136	26	6	1.25	0	0	HH686	2
691	1	1	0	0	1986	0	1986	1987	0	1	Y-25	0	0	1	0	19551	44	10	1.242424242	0	1	HH406	3
691	1	1	0	0	1987	1	1987	1988	1	2	Y-25	0	0	0	0	19551	44	7	1.238095238	0	0	HH406	3
691	1	1	0	0	1988	2	1988	1989	2	3	Y-25	0	0	0	0	19551	44	7	1.238095238	0	0	HH406	3
691	1	1	0	0	1989	3	1989	1990	3	4	Y-25	0	0	0	0	19551	44	10	1.275862069	1	0	HH406	3
691	1	1	0	0	1990	4	1990	1991	4	5	Y-25	0	0	0	0	21822	44	10	1.242424242	1	0	HH406	3
692	1	1	0	0	2004	0	2004	2005	0	1	Y-76-a	0	0	1	0	20136	18	7	1.185185185	0	0	HH686	1
692	1	1	0	0	2005	1	2005	2006	1	2	Y-76-a	0	0	0	0	21605	18	7	1.172413793	0	0	HH686	1
692	1	1	0	0	2006	2	2006	2007	2	3	Y-76-a	0	0	0	0	21605	18	7	1.151515152	0	0	HH686	1
695	1	1	0	0	1979	0	1979	1980	0	1	Y-77	0	0	1	0	2570	33	5	1.222222222	0	1	HH695.693	4
695	1	1	0	0	1980	1	1980	1981	1	2	Y-77	0	0	0	0	6691	33	6	1.277777778	0	1	HH695.693	4
695	1	1	0	0	1981	2	1981	1982	2	3	Y-77	0	0	0	0	6691	33	5	1.157894737	0	1	HH695.693	3
695	1	1	0	0	1982	3	1982	1983	3	4	Y-77	0	0	0	0	6691	33	6	1.210526316	0	1	HH695.693	3
695	1	1	0	0	1983	4	1983	1984	4	5	Y-77	0	0	0	0	6691	33	6	1.210526316	0	1	HH695.693	3
696	2	0	1	0	1980	0	1980	1981	0	1	N-10	0	0	1	0	7475	34	6	1.263157895	0	1	HH136	4
696	2	0	1	0	1981	1	1981	1982	1	2	N-10	0	0	0	0	7475	34	6	1.181818182	0	1	HH136	3
696	2	0	1	0	1982	2	1982	1983	2	3	N-10	0	0	0	0	7475	34	6	1.181818182	0	1	HH136	3
696	2	0	1	0	1983	3	1983	1984	3	4	N-10	0	0	0	0	7475	34	8	1.24	0	1	HH136	3
696	2	0	1	0	1984	4	1984	1985	4	5	N-10	0	0	0	0	7475	34	8	1.222222222	0	1	HH136	3
697	2	0	1	0	1988	0	1988	1989	0	1	Y-77	0	0	1	0	6691	42	7	1.227272727	0	0	HH695.693	3
697	2	0	1	0	1989	1	1989	1990	1	2	Y-77	0	0	0	0	6691	42	8	1.260869565	1	0	HH695.693	3
697	2	0	1	0	1990	2	1990	1991	2	3	Y-77	0	0	0	0	9446	42	8	1.260869565	1	0	HH695.693	3
697	2	0	1	0	1991	3	1991	1992	3	4	Y-77	0	0	0	0	9446	42	8	1.260869565	1	0	HH695.693	2
697	2	0	1	0	1992	4	1992	1993	4	5	Y-77	0	0	0	0	9446	42	8	1.230769231	1	0	HH695.693	2
698	2	0	1	0	1990	0	1990	1991	0	1	Y-77	0	0	1	0	9446	44	8	1.260869565	1	0	HH695.693	3
698	2	0	1	0	1991	1	1991	1992	1	2	Y-77	0	0	0	0	9446	44	8	1.260869565	1	0	HH695.693	2
698	2	0	1	0	1992	2	1992	1993	2	3	Y-77	0	0	0	0	9446	44	8	1.230769231	1	0	HH695.693	2
698	2	0	1	0	1993	3	1993	1994	3	4	Y-77	0	0	0	0	9446	44	8	1.214285714	0	0	HH695.693	2
698	2	0	1	0	1994	4	1994	1995	4	5	Y-77	0	0	0	0	9446	44	7	1.172413793	0	0	HH695.693	2
699	1	1	0	0	2002	0	2002	2003	0	1	Y-77	0	0	1	0	12322	22	7	1.178571429	0	0	HH695.693	1
699	1	1	0	0	2003	1	2003	2004	1	2	Y-77	0	0	0	0	12322	22	7	1.166666667	0	0	HH695.693	1
699	1	1	0	0	2004	2	2004	2005	2	3	Y-77	0	0	0	0	12322	22	7	1.2	0	0	HH695.693	1
699	1	1	0	0	2005	3	2005	2006	3	4	Y-77	0	0	0	0	14192	22	7	1.176470588	0	0	HH695.693	1
699	1	1	0	0	2006	4	2006	2007	4	5	Y-77	0	0	0	0	14192	22	8	1.205882353	0	0	HH695.693	1
7	1	1	0	0	1993	0	1993	1994	0	1	M-03	0	0	1	0	10764	18	4	1.8	0	0	HH4	2
7	1	1	0	0	1994	1	1994	1995	1	2	M-03	0	0	0	0	10764	18	4	1.571428571	0	0	HH4	2
7	1	1	0	0	1995	2	1995	1996	2	3	M-03	0	0	0	0	10764	18	4	1.444444444	0	0	HH4	2
7	1	1	0	0	1996	3	1996	1997	3	4	M-03	0	0	0	0	10764	18	4	1.444444444	0	0	HH4	2
7	1	1	0	0	1997	4	1997	1998	4	5	M-03	0	0	0	0	10764	18	4	1.444444444	0	0	HH4	2
701	2	0	1	0	1973	4	1973	1974	4	5	Y-21	0	0	0	0	36921	21	11	1.230769231	0	0	HH303.O-047	4
[truncated: 1,098 more rows]
